# Supplementary material for: μ-Azido-κ2 N 1:N 1-μ-chlorido-bis­[(2-chloro-3-dimethyl­amino-1-phenyl­prop-1-en-1-yl-κ2 C 1,N)palladium(II)] chloro­form monosolvate
Source: Acta Crystallogr Sect E Struct Rep Online. 2012 Dec 8;69(Pt 1):m15. doi: 10.1107/S1600536812047927 (PMC3588240; doi:10.1107/S1600536812047927)
Supplement: Supplementary file 1 [file e-69-00m15-sup1.cif]

##############################################################################
#                                                                            #
# This CIF contains the data in a paper accepted for publication in          #
# Acta Crystallographica Section E. It conforms to the requirements of       #
# Notes for Authors for Acta Crystallographica Section E, and has been       #
# peer reviewed under the auspices of the IUCr Commission on Journals.       #
#                                                                            #
# Full details of the Crystallographic Information File format               #
# are given in the paper "The Crystallographic Information File (CIF):       #
# a New Standard Archive File for Crystallography" by S. R. Hall, F. H.      #
# Allen and I. D. Brown [Acta Cryst. (1991), A47, 655-685].                  #
#                                                                            #
# The current version of the core CIF dictionary is obtainable from          #
# ftp://ftp.iucr.org/pub/cif_core.dic.                                       #
#                                                                            #
# Software is freely available for graphical display of the structure(s)     #
# in this CIF. For information consult the CIF software page                 #
# http://www.iucr.org/resources/cif/software.                                #
#                                                                            #
# This file may be used for bona fide research purposes within the           #
# scientific community so long as proper attribution is given to the journal # 
# article from which it was obtained.                                        #
#                                                                            #
##############################################################################
data_I
_audit_creation_method     'WinGX routine CIF_UPDATE'
_chemical_name_systematic
;
\m-Azido-\k^2^<i>N</i>^1^:<i>N</i>^1^-\m-chlorido-bis[(2-chloro-3-
dimethylamino-1-phenylprop-1-en-1-yl-\k^2^<i>C</i>^1^,<i>N</i>)palladium(II)]
chloroform monosolvate
;
_chemical_formula_moiety     'C22 H26 Cl3 N5 Pd2, C H Cl3'
_chemical_formula_sum     'C23 H27 Cl6 N5 Pd2'
_chemical_formula_iupac     '[Pd2  (C11 H13 Cl N)2 Cl (N3)], C H Cl3'
_chemical_formula_weight     799
_symmetry_cell_setting     monoclinic
_symmetry_space_group_name_H-M     'P 21/c'
_symmetry_space_group_name_Hall     '-P 2ybc'
loop_
    _symmetry_equiv_pos_site_id
    _symmetry_equiv_pos_as_xyz
    1 x,y,z
    2 -x,1/2+y,1/2-z
    3 -x,-y,-z
    4 x,1/2-y,1/2+z
_cell_length_a     15.416(3)
_cell_length_b     11.474(3)
_cell_length_c     17.094(4)
_cell_angle_alpha     90
_cell_angle_beta     97.14(2)
_cell_angle_gamma     90
_cell_volume     3000.2(12)
_cell_formula_units_Z     4
_cell_measurement_reflns_used     15
_cell_measurement_theta_min     3.5
_cell_measurement_theta_max     10.8
_cell_measurement_temperature     293(2)
_exptl_crystal_description     prism
_exptl_crystal_colour     red
_exptl_crystal_size_max     0.2
_exptl_crystal_size_mid     0.1
_exptl_crystal_size_min     0.1
_exptl_crystal_density_diffrn     1.769
_exptl_crystal_density_method     'not measured'
_exptl_crystal_F_000     1576
_exptl_absorpt_coefficient_mu     1.756
_exptl_absorpt_correction_type     psi-scan
_exptl_absorpt_process_details     '(North <i>et al.</i>, 1968)'
_exptl_absorpt_correction_T_min     0.6911
_exptl_absorpt_correction_T_max     0.8317
_exptl_special_details     ?
_diffrn_ambient_temperature     293(2)
_diffrn_radiation_type     MoK\a
_diffrn_radiation_wavelength     0.71073
_diffrn_radiation_monochromator     graphite
_diffrn_measurement_device_type     'Enraf--Nonius TurboCAD4'
_diffrn_measurement_method     'non-profiled omega scans'
_diffrn_reflns_number     7536
_diffrn_reflns_av_R_equivalents     0.0656
_diffrn_reflns_theta_min     2.89
_diffrn_reflns_theta_max     28.05
_diffrn_reflns_theta_full     28.05
_diffrn_measured_fraction_theta_max     0.998
_diffrn_measured_fraction_theta_full     0.998
_diffrn_reflns_limit_h_min     -20
_diffrn_reflns_limit_h_max     0
_diffrn_reflns_limit_k_min     0
_diffrn_reflns_limit_k_max     15
_diffrn_reflns_limit_l_min     -22
_diffrn_reflns_limit_l_max     22
_diffrn_standards_number     3
_diffrn_standards_interval_time     120
_diffrn_standards_decay_%     1
loop_
    _diffrn_standard_refln_index_h
    _diffrn_standard_refln_index_k
    _diffrn_standard_refln_index_l
    -6 3 -5
    -4 3 8
    -6 -5 -2
_refine_special_details
;
Refinement of <i>F</i>^2^ against ALL reflections. The weighted <i>R</i>-factor
<i>wR</i> and goodness of fit <i>S</i> are based on <i>F</i>^2^, conventional
<i>R</i>-factors <i>R</i> are based on <i>F</i>, with <i>F</i> set to zero for
negative <i>F</i>^2^. The threshold expression of <i>F</i>^2^ >
\s(<i>F</i>^2^) is used only for calculating <i>R</i>-factors(gt) <i>etc</i>.
and is not relevant to the choice of reflections for refinement.
<i>R</i>-factors based on <i>F</i>^2^ are statistically about twice as large
as those based on <i>F</i>, and <i>R</i>- factors based on ALL data will be
even larger.
;
_reflns_number_total     7278
_reflns_number_gt     2686
_reflns_threshold_expression     I>2sigma(I)
_refine_ls_structure_factor_coef     Fsqd
_refine_ls_matrix_type     full
_refine_ls_R_factor_all     0.2376
_refine_ls_R_factor_gt     0.0634
_refine_ls_wR_factor_ref     0.1697
_refine_ls_goodness_of_fit_ref     0.932
_refine_ls_restrained_S_all     0.932
_refine_ls_number_reflns     7278
_refine_ls_number_parameters     329
_refine_ls_number_restraints     0
_refine_ls_hydrogen_treatment     constr
_refine_ls_weighting_scheme     calc
_refine_ls_weighting_details
                 'calc w=1/[\s^2^(Fo^2^)+(0.0614P)^2^] where P=(Fo^2^+2Fc^2^)/3'
_atom_sites_solution_hydrogens     geom
_atom_sites_solution_primary     direct
_atom_sites_solution_secondary     difmap
_refine_ls_shift/su_max     0.001
_refine_ls_shift/su_mean     0.000
_refine_diff_density_max     0.748
_refine_diff_density_min     -0.595
_refine_ls_extinction_method     none
loop_
    _atom_type_symbol
    _atom_type_description
    _atom_type_scat_dispersion_real
    _atom_type_scat_dispersion_imag
    _atom_type_scat_source
    C C 0.0033 0.0016 'International Tables Vol C Tables 4.2.6.8 and 6.1.1.4'
    H H 0 0 'International Tables Vol C Tables 4.2.6.8 and 6.1.1.4'
    Cl Cl 0.1484 0.1585 'International Tables Vol C Tables 4.2.6.8 and 6.1.1.4'
    N N 0.0061 0.0033 'International Tables Vol C Tables 4.2.6.8 and 6.1.1.4'
    Pd Pd -0.9988 1.0072 'International Tables Vol C Tables 4.2.6.8 and 6.1.1.4'
_computing_data_collection     'CAD-4 EXPRESS (Enraf--Nonius, 1994)'
_computing_cell_refinement     'CAD-4 EXPRESS (Enraf--Nonius, 1994)'
_computing_data_reduction     'XCAD4 (Harms & Wocadlo, 1995)'
_computing_structure_solution     'SHELXS97 (Sheldrick, 2008)'
_computing_structure_refinement     'SHELXL97 (Sheldrick, 2008)'
_computing_molecular_graphics     'ORTEP-3 for Windows (Farrugia, 2012)'
_computing_publication_material     'WinGX (Farrugia, 2012)'
loop_
    _atom_site_type_symbol
    _atom_site_label
    _atom_site_fract_x
    _atom_site_fract_y
    _atom_site_fract_z
    _atom_site_U_iso_or_equiv
    _atom_site_thermal_displace_type
    _atom_site_calc_flag
    _atom_site_refinement_flags
    _atom_site_occupancy
    _atom_site_disorder_assembly
    _atom_site_disorder_group
    Pd Pd1 0.74282(5) -0.05511(7) 0.64046(4) 0.0494(3) Uani d . 1.000 . .
    Pd Pd2 0.61088(5) 0.04133(7) 0.75721(4) 0.0477(3) Uani d . 1.000 . .
    Cl Cl1 0.58807(19) 0.0000(3) 0.61517(15) 0.0748(11) Uani d . 1.000 . .
    Cl Cl2 1.00891(19) -0.1565(3) 0.58511(18) 0.0912(14) Uani d . 1.000 . .
    Cl Cl3 0.5788(2) 0.2278(3) 0.98230(18) 0.0847(11) Uani d . 1.000 . .
    N N1 0.7132(5) -0.0720(8) 0.7541(5) 0.060(3) Uani d . 1.000 . .
    N N2 0.7335(7) -0.1516(10) 0.7953(6) 0.072(4) Uani d . 1.000 . .
    N N3 0.7551(7) -0.2286(10) 0.8356(7) 0.097(5) Uani d . 1.000 . .
    N N4 0.7701(6) -0.0231(7) 0.5275(4) 0.056(3) Uani d . 1.000 . .
    N N5 0.5100(6) 0.1623(7) 0.7548(5) 0.056(3) Uani d . 1.000 . .
    C C1A 0.9152(6) -0.1204(9) 0.7375(6) 0.052(4) Uani d . 1.000 . .
    C C1B 0.6717(7) 0.0011(8) 0.9329(5) 0.049(3) Uani d . 1.000 . .
    C C2A 0.9345(6) -0.0278(10) 0.7880(6) 0.067(4) Uani d . 1.000 . .
    C C2B 0.6278(8) -0.0717(10) 0.9781(6) 0.073(5) Uani d . 1.000 . .
    C C3A 0.9793(8) -0.0472(15) 0.8636(7) 0.098(6) Uani d . 1.000 . .
    C C3B 0.6714(13) -0.1406(12) 1.0365(7) 0.107(7) Uani d . 1.000 . .
    C C4A 1.0045(9) -0.1571(17) 0.8864(7) 0.100(7) Uani d . 1.000 . .
    C C4B 0.7603(14) -0.1320(14) 1.0537(8) 0.112(8) Uani d . 1.000 . .
    C C5A 0.9832(8) -0.2477(13) 0.8361(9) 0.089(6) Uani d . 1.000 . .
    C C5B 0.8043(9) -0.0626(14) 1.0078(9) 0.100(6) Uani d . 1.000 . .
    C C6A 0.9400(8) -0.2308(11) 0.7619(7) 0.077(5) Uani d . 1.000 . .
    C C6B 0.7623(8) 0.0030(11) 0.9476(7) 0.082(5) Uani d . 1.000 . .
    C C7A 0.8672(6) -0.1010(8) 0.6573(5) 0.050(3) Uani d . 1.000 . .
    C C7B 0.6233(6) 0.0737(8) 0.8724(5) 0.047(3) Uani d . 1.000 . .
    C C8A 0.9010(7) -0.1115(9) 0.5911(6) 0.058(4) Uani d . 1.000 . .
    C C8B 0.5814(7) 0.1672(10) 0.8879(6) 0.061(4) Uani d . 1.000 . .
    C C9A 0.8470(7) -0.0941(10) 0.5124(5) 0.066(4) Uani d . 1.000 . .
    C C9B 0.5306(7) 0.2395(10) 0.8233(6) 0.076(5) Uani d . 1.000 . .
    C C10A 0.7924(8) 0.1028(10) 0.5224(7) 0.082(5) Uani d . 1.000 . .
    C C10B 0.4982(8) 0.2349(10) 0.6818(6) 0.086(5) Uani d . 1.000 . .
    C C11A 0.6979(7) -0.0499(11) 0.4648(6) 0.080(5) Uani d . 1.000 . .
    C C11B 0.4299(7) 0.0972(10) 0.7599(7) 0.081(5) Uani d . 1.000 . .
    Cl Cl4 0.8090(3) -0.0041(3) 0.2711(2) 0.1048(16) Uani d . 1.000 . .
    Cl Cl5 0.7771(3) 0.2344(3) 0.3010(3) 0.131(2) Uani d . 1.000 . .
    Cl Cl6 0.7452(3) 0.1444(4) 0.1462(2) 0.147(2) Uani d . 1.000 . .
    C C12 0.8118(8) 0.1356(10) 0.2348(7) 0.082(5) Uani d . 1.000 . .
    H H9A1 0.88070 -0.05380 0.47650 0.0800 Uiso c R 1.000 . .
    H H9A2 0.82820 -0.16860 0.48940 0.0800 Uiso c R 1.000 . .
    H H2A 0.91790 0.04730 0.77210 0.0800 Uiso c R 1.000 . .
    H H2B 0.56700 -0.07460 0.96930 0.0880 Uiso c R 1.000 . .
    H H9B1 0.47730 0.26910 0.84080 0.0910 Uiso c R 1.000 . .
    H H3A 0.99170 0.01500 0.89810 0.1180 Uiso c R 1.000 . .
    H H3B 0.64050 -0.19280 1.06410 0.1290 Uiso c R 1.000 . .
    H H9B2 0.56550 0.30510 0.80970 0.0910 Uiso c R 1.000 . .
    H H4A 1.03600 -0.17020 0.93560 0.1200 Uiso c R 1.000 . .
    H H4B 0.78980 -0.17290 1.09580 0.1340 Uiso c R 1.000 . .
    H H5A 0.99830 -0.32300 0.85260 0.1070 Uiso c R 1.000 . .
    H H5B 0.86500 -0.05930 1.01760 0.1200 Uiso c R 1.000 . .
    H H6A 0.92760 -0.29390 0.72820 0.0920 Uiso c R 1.000 . .
    H H6B 0.79440 0.04870 0.91660 0.0980 Uiso c R 1.000 . .
    H H10A 0.80110 0.12150 0.46920 0.1220 Uiso c R 1.000 . .
    H H10B 0.84490 0.11890 0.55700 0.1220 Uiso c R 1.000 . .
    H H10C 0.74540 0.14900 0.53770 0.1220 Uiso c R 1.000 . .
    H H10D 0.47440 0.18770 0.63790 0.1290 Uiso c R 1.000 . .
    H H10E 0.55370 0.26580 0.67200 0.1290 Uiso c R 1.000 . .
    H H10F 0.45880 0.29790 0.68860 0.1290 Uiso c R 1.000 . .
    H H11A 0.71670 -0.03560 0.41420 0.1210 Uiso c R 1.000 . .
    H H11B 0.64860 -0.00120 0.47110 0.1210 Uiso c R 1.000 . .
    H H11C 0.68150 -0.13030 0.46850 0.1210 Uiso c R 1.000 . .
    H H11D 0.38130 0.15010 0.75590 0.1220 Uiso c R 1.000 . .
    H H11E 0.43420 0.05700 0.80940 0.1220 Uiso c R 1.000 . .
    H H11F 0.42130 0.04180 0.71760 0.1220 Uiso c R 1.000 . .
    H H12 0.87190 0.15450 0.22620 0.0990 Uiso c R 1.000 . .
loop_
    _atom_site_aniso_label
    _atom_site_aniso_U_11
    _atom_site_aniso_U_22
    _atom_site_aniso_U_33
    _atom_site_aniso_U_12
    _atom_site_aniso_U_13
    _atom_site_aniso_U_23
    Pd1 0.0517(5) 0.0582(5) 0.0388(4) -0.0015(5) 0.0081(3) -0.0009(4)
    Pd2 0.0481(5) 0.0501(5) 0.0452(4) 0.0042(4) 0.0068(3) 0.0059(4)
    Cl1 0.0710(19) 0.097(2) 0.0568(16) 0.0006(17) 0.0095(14) 0.0031(15)
    Cl2 0.0608(19) 0.135(3) 0.082(2) 0.008(2) 0.0257(16) -0.008(2)
    Cl3 0.096(2) 0.083(2) 0.0741(19) 0.0033(19) 0.0066(17) -0.0234(18)
    N1 0.063(6) 0.061(7) 0.055(5) 0.017(5) 0.009(4) 0.008(5)
    N2 0.078(7) 0.062(7) 0.078(8) -0.001(6) 0.015(6) 0.006(6)
    N3 0.099(9) 0.082(9) 0.113(9) 0.000(7) 0.021(7) 0.025(7)
    N4 0.072(6) 0.057(6) 0.040(4) -0.001(5) 0.011(4) 0.001(4)
    N5 0.063(6) 0.052(6) 0.049(5) 0.008(5) -0.005(4) 0.011(4)
    C1A 0.054(6) 0.050(7) 0.054(6) -0.005(5) 0.012(5) 0.008(5)
    C1B 0.065(7) 0.045(6) 0.038(5) -0.004(5) 0.010(5) -0.004(4)
    C2A 0.058(7) 0.078(9) 0.060(7) 0.000(6) -0.010(5) -0.011(6)
    C2B 0.097(9) 0.074(9) 0.049(6) -0.004(7) 0.013(6) 0.012(6)
    C3A 0.079(9) 0.139(13) 0.070(8) -0.015(10) -0.017(7) -0.027(10)
    C3B 0.185(17) 0.083(10) 0.055(8) 0.015(12) 0.024(10) 0.025(7)
    C4A 0.087(10) 0.157(16) 0.053(8) 0.023(11) -0.003(7) 0.016(10)
    C4B 0.171(18) 0.097(12) 0.056(9) 0.053(13) -0.030(11) -0.006(8)
    C5A 0.078(9) 0.094(11) 0.095(10) -0.001(8) 0.009(8) 0.031(9)
    C5B 0.076(9) 0.128(13) 0.091(10) 0.013(10) -0.011(8) 0.013(10)
    C6A 0.072(8) 0.075(9) 0.080(9) -0.015(7) -0.005(7) 0.014(7)
    C6B 0.077(9) 0.092(10) 0.071(8) 0.000(7) -0.014(7) 0.006(7)
    C7A 0.054(6) 0.053(6) 0.044(5) 0.002(5) 0.010(5) -0.001(5)
    C7B 0.037(5) 0.049(7) 0.054(6) 0.003(5) 0.003(4) 0.009(5)
    C8A 0.060(7) 0.053(7) 0.065(7) -0.008(6) 0.020(6) -0.004(6)
    C8B 0.065(7) 0.061(8) 0.055(6) -0.008(6) 0.002(6) 0.002(6)
    C9A 0.065(7) 0.089(9) 0.048(6) 0.002(6) 0.018(6) -0.010(6)
    C9B 0.072(8) 0.081(9) 0.074(8) 0.010(7) 0.003(6) -0.004(7)
    C10A 0.105(10) 0.074(9) 0.068(8) 0.014(8) 0.020(7) 0.011(7)
    C10B 0.109(10) 0.078(9) 0.073(8) 0.044(8) 0.020(7) 0.021(7)
    C11A 0.080(8) 0.108(10) 0.050(6) 0.008(8) -0.005(6) 0.004(7)
    C11B 0.049(7) 0.101(10) 0.091(9) 0.011(7) 0.002(6) -0.003(8)
    Cl4 0.135(3) 0.073(2) 0.108(3) 0.008(2) 0.022(2) 0.015(2)
    Cl5 0.145(4) 0.102(3) 0.144(4) 0.046(3) 0.007(3) -0.038(3)
    Cl6 0.206(5) 0.143(4) 0.087(3) 0.024(4) 0.004(3) 0.021(3)
    C12 0.087(9) 0.066(8) 0.097(9) 0.007(7) 0.022(7) 0.011(7)
_geom_special_details
;
 Bond distances, angles etc. have been calculated using the
 rounded fractional coordinates. All su's are estimated
 from the variances of the (full) variance-covariance matrix.
 The cell esds are taken into account in the estimation of
 distances, angles and torsion angles
;
loop_
    _geom_bond_atom_site_label_1
    _geom_bond_atom_site_label_2
    _geom_bond_site_symmetry_1
    _geom_bond_site_symmetry_2
    _geom_bond_distance
    _geom_bond_publ_flag
    Pd1 Cl1 . . 2.454(3) no
    Pd1 N1 . . 2.059(8) no
    Pd1 N4 . . 2.060(7) no
    Pd1 C7A . . 1.975(9) no
    Pd2 Cl1 . . 2.456(3) no
    Pd2 N1 . . 2.050(8) no
    Pd2 N5 . . 2.081(9) no
    Pd2 C7B . . 1.990(9) no
    Cl2 C8A . . 1.757(11) no
    Cl3 C8B . . 1.762(11) no
    Cl4 C12 . . 1.721(12) no
    Cl5 C12 . . 1.733(13) no
    Cl6 C12 . . 1.724(13) no
    N1 N2 . . 1.172(14) no
    N2 N3 . . 1.144(16) no
    N4 C9A . . 1.487(14) no
    N4 C10A . . 1.490(14) no
    N4 C11A . . 1.478(13) no
    N5 C9B . . 1.471(14) no
    N5 C11B . . 1.455(14) no
    N5 C10B . . 1.493(14) no
    C1A C7A . . 1.491(13) no
    C1A C6A . . 1.373(16) no
    C1A C2A . . 1.378(15) no
    C1B C2B . . 1.372(15) no
    C1B C6B . . 1.388(16) no
    C1B C7B . . 1.459(13) no
    C2A C3A . . 1.405(16) no
    C2B C3B . . 1.381(18) no
    C3A C4A . . 1.36(2) no
    C3B C4B . . 1.37(3) no
    C4A C5A . . 1.36(2) no
    C4B C5B . . 1.36(2) no
    C5A C6A . . 1.371(19) no
    C5B C6B . . 1.37(2) no
    C7A C8A . . 1.309(14) no
    C7B C8B . . 1.297(15) no
    C8A C9A . . 1.505(14) no
    C8B C9B . . 1.519(15) no
    C2A H2A . . 0.9300 no
    C2B H2B . . 0.9300 no
    C3A H3A . . 0.9300 no
    C3B H3B . . 0.9300 no
    C4A H4A . . 0.9300 no
    C4B H4B . . 0.9300 no
    C5A H5A . . 0.9300 no
    C5B H5B . . 0.9300 no
    C6A H6A . . 0.9300 no
    C6B H6B . . 0.9300 no
    C9A H9A1 . . 0.9700 no
    C9A H9A2 . . 0.9700 no
    C9B H9B2 . . 0.9700 no
    C9B H9B1 . . 0.9700 no
    C10A H10B . . 0.9600 no
    C10A H10A . . 0.9600 no
    C10A H10C . . 0.9600 no
    C10B H10D . . 0.9600 no
    C10B H10E . . 0.9600 no
    C10B H10F . . 0.9600 no
    C11A H11C . . 0.9600 no
    C11A H11A . . 0.9600 no
    C11A H11B . . 0.9600 no
    C11B H11D . . 0.9600 no
    C11B H11E . . 0.9600 no
    C11B H11F . . 0.9600 no
    C12 H12 . . 0.9800 no
loop_
    _geom_angle_atom_site_label_1
    _geom_angle_atom_site_label_2
    _geom_angle_atom_site_label_3
    _geom_angle_site_symmetry_1
    _geom_angle_site_symmetry_2
    _geom_angle_site_symmetry_3
    _geom_angle
    _geom_angle_publ_flag
    Cl1 Pd1 N1 . . . 82.3(2) no
    Cl1 Pd1 N4 . . . 95.5(3) no
    Cl1 Pd1 C7A . . . 178.2(3) no
    N1 Pd1 N4 . . . 175.1(3) no
    N1 Pd1 C7A . . . 99.4(3) no
    N4 Pd1 C7A . . . 82.9(4) no
    Cl1 Pd2 N1 . . . 82.4(3) no
    Cl1 Pd2 N5 . . . 95.4(2) no
    Cl1 Pd2 C7B . . . 177.3(3) no
    N1 Pd2 N5 . . . 176.4(3) no
    N1 Pd2 C7B . . . 99.5(4) no
    N5 Pd2 C7B . . . 82.8(4) no
    Pd1 Cl1 Pd2 . . . 81.89(9) no
    Pd1 N1 Pd2 . . . 103.1(4) no
    Pd1 N1 N2 . . . 124.5(8) no
    Pd2 N1 N2 . . . 128.9(8) no
    N1 N2 N3 . . . 178.6(12) no
    Pd1 N4 C9A . . . 109.0(5) no
    Pd1 N4 C10A . . . 107.7(6) no
    Pd1 N4 C11A . . . 114.8(7) no
    C9A N4 C10A . . . 109.0(9) no
    C9A N4 C11A . . . 107.8(7) no
    C10A N4 C11A . . . 108.5(8) no
    Pd2 N5 C9B . . . 107.4(6) no
    Pd2 N5 C10B . . . 113.7(7) no
    Pd2 N5 C11B . . . 107.1(6) no
    C9B N5 C10B . . . 108.7(8) no
    C9B N5 C11B . . . 111.2(8) no
    C10B N5 C11B . . . 108.7(9) no
    C2A C1A C6A . . . 119.4(10) no
    C2A C1A C7A . . . 120.3(9) no
    C6A C1A C7A . . . 120.3(9) no
    C2B C1B C6B . . . 117.6(10) no
    C2B C1B C7B . . . 120.2(10) no
    C6B C1B C7B . . . 122.3(9) no
    C1A C2A C3A . . . 119.8(11) no
    C1B C2B C3B . . . 121.7(13) no
    C2A C3A C4A . . . 120.0(13) no
    C2B C3B C4B . . . 119.9(14) no
    C3A C4A C5A . . . 119.2(12) no
    C3B C4B C5B . . . 118.5(14) no
    C4A C5A C6A . . . 121.8(14) no
    C4B C5B C6B . . . 122.2(14) no
    C1A C6A C5A . . . 119.8(12) no
    C1B C6B C5B . . . 119.9(11) no
    Pd1 C7A C1A . . . 122.4(6) no
    Pd1 C7A C8A . . . 112.5(7) no
    C1A C7A C8A . . . 125.1(9) no
    Pd2 C7B C1B . . . 125.0(7) no
    Pd2 C7B C8B . . . 111.6(7) no
    C1B C7B C8B . . . 123.5(9) no
    Cl2 C8A C7A . . . 124.0(8) no
    Cl2 C8A C9A . . . 114.2(7) no
    C7A C8A C9A . . . 121.7(10) no
    Cl3 C8B C7B . . . 125.6(8) no
    Cl3 C8B C9B . . . 112.5(8) no
    C7B C8B C9B . . . 121.9(9) no
    N4 C9A C8A . . . 106.4(7) no
    N5 C9B C8B . . . 106.9(9) no
    C1A C2A H2A . . . 120.00 no
    C3A C2A H2A . . . 120.00 no
    C1B C2B H2B . . . 119.00 no
    C3B C2B H2B . . . 119.00 no
    C2A C3A H3A . . . 120.00 no
    C4A C3A H3A . . . 120.00 no
    C2B C3B H3B . . . 120.00 no
    C4B C3B H3B . . . 120.00 no
    C3A C4A H4A . . . 120.00 no
    C5A C4A H4A . . . 120.00 no
    C3B C4B H4B . . . 121.00 no
    C5B C4B H4B . . . 121.00 no
    C4A C5A H5A . . . 119.00 no
    C6A C5A H5A . . . 119.00 no
    C4B C5B H5B . . . 119.00 no
    C6B C5B H5B . . . 119.00 no
    C1A C6A H6A . . . 120.00 no
    C5A C6A H6A . . . 120.00 no
    C1B C6B H6B . . . 120.00 no
    C5B C6B H6B . . . 120.00 no
    N4 C9A H9A1 . . . 110.00 no
    N4 C9A H9A2 . . . 110.00 no
    C8A C9A H9A1 . . . 110.00 no
    C8A C9A H9A2 . . . 110.00 no
    H9A1 C9A H9A2 . . . 109.00 no
    N5 C9B H9B1 . . . 110.00 no
    N5 C9B H9B2 . . . 110.00 no
    C8B C9B H9B1 . . . 110.00 no
    C8B C9B H9B2 . . . 110.00 no
    H9B1 C9B H9B2 . . . 109.00 no
    N4 C10A H10A . . . 109.00 no
    N4 C10A H10B . . . 109.00 no
    N4 C10A H10C . . . 109.00 no
    H10A C10A H10B . . . 110.00 no
    H10A C10A H10C . . . 109.00 no
    H10B C10A H10C . . . 109.00 no
    N5 C10B H10D . . . 109.00 no
    N5 C10B H10E . . . 109.00 no
    N5 C10B H10F . . . 109.00 no
    H10D C10B H10E . . . 110.00 no
    H10D C10B H10F . . . 109.00 no
    H10E C10B H10F . . . 110.00 no
    N4 C11A H11A . . . 109.00 no
    N4 C11A H11B . . . 109.00 no
    N4 C11A H11C . . . 109.00 no
    H11A C11A H11B . . . 109.00 no
    H11A C11A H11C . . . 110.00 no
    H11B C11A H11C . . . 109.00 no
    N5 C11B H11D . . . 109.00 no
    N5 C11B H11E . . . 109.00 no
    N5 C11B H11F . . . 109.00 no
    H11D C11B H11E . . . 110.00 no
    H11D C11B H11F . . . 109.00 no
    H11E C11B H11F . . . 110.00 no
    Cl4 C12 Cl5 . . . 110.5(7) no
    Cl4 C12 Cl6 . . . 109.4(7) no
    Cl5 C12 Cl6 . . . 109.7(7) no
    Cl4 C12 H12 . . . 109.00 no
    Cl5 C12 H12 . . . 109.00 no
    Cl6 C12 H12 . . . 109.00 no
loop_
    _geom_torsion_atom_site_label_1
    _geom_torsion_atom_site_label_2
    _geom_torsion_atom_site_label_3
    _geom_torsion_atom_site_label_4
    _geom_torsion_site_symmetry_1
    _geom_torsion_site_symmetry_2
    _geom_torsion_site_symmetry_3
    _geom_torsion_site_symmetry_4
    _geom_torsion
    _geom_torsion_publ_flag
    N1 Pd1 Cl1 Pd2 . . . . 21.6(3) no
    N4 Pd1 Cl1 Pd2 . . . . -153.9(2) no
    Cl1 Pd1 N1 Pd2 . . . . -26.6(3) no
    Cl1 Pd1 N1 N2 . . . . 133.7(9) no
    C7A Pd1 N1 Pd2 . . . . 154.1(4) no
    C7A Pd1 N1 N2 . . . . -45.6(10) no
    Cl1 Pd1 N4 C9A . . . . -155.7(6) no
    Cl1 Pd1 N4 C10A . . . . 86.2(7) no
    Cl1 Pd1 N4 C11A . . . . -34.8(7) no
    C7A Pd1 N4 C9A . . . . 23.4(7) no
    C7A Pd1 N4 C10A . . . . -94.7(7) no
    C7A Pd1 N4 C11A . . . . 144.4(8) no
    N1 Pd1 C7A C1A . . . . -7.9(8) no
    N1 Pd1 C7A C8A . . . . 172.3(7) no
    N4 Pd1 C7A C1A . . . . 167.7(8) no
    N4 Pd1 C7A C8A . . . . -12.1(7) no
    N1 Pd2 Cl1 Pd1 . . . . -21.7(3) no
    N5 Pd2 Cl1 Pd1 . . . . 155.4(2) no
    Cl1 Pd2 N1 Pd1 . . . . 26.6(3) no
    Cl1 Pd2 N1 N2 . . . . -132.5(10) no
    C7B Pd2 N1 Pd1 . . . . -155.4(4) no
    C7B Pd2 N1 N2 . . . . 45.5(11) no
    Cl1 Pd2 N5 C9B . . . . -155.6(6) no
    Cl1 Pd2 N5 C10B . . . . -35.3(7) no
    Cl1 Pd2 N5 C11B . . . . 84.8(7) no
    C7B Pd2 N5 C9B . . . . 26.5(7) no
    C7B Pd2 N5 C10B . . . . 146.8(7) no
    C7B Pd2 N5 C11B . . . . -93.1(7) no
    N1 Pd2 C7B C1B . . . . -18.8(9) no
    N1 Pd2 C7B C8B . . . . 162.4(8) no
    N5 Pd2 C7B C1B . . . . 164.0(9) no
    N5 Pd2 C7B C8B . . . . -14.8(8) no
    Pd1 N4 C9A C8A . . . . -28.3(9) no
    C10A N4 C9A C8A . . . . 88.9(9) no
    C11A N4 C9A C8A . . . . -153.5(8) no
    Pd2 N5 C9B C8B . . . . -31.1(9) no
    C10B N5 C9B C8B . . . . -154.5(9) no
    C11B N5 C9B C8B . . . . 85.9(10) no
    C6A C1A C2A C3A . . . . 0.1(15) no
    C7A C1A C2A C3A . . . . 179.6(9) no
    C2A C1A C6A C5A . . . . 0.3(17) no
    C7A C1A C6A C5A . . . . -179.2(10) no
    C2A C1A C7A Pd1 . . . . -69.6(11) no
    C2A C1A C7A C8A . . . . 110.2(12) no
    C6A C1A C7A Pd1 . . . . 110.0(10) no
    C6A C1A C7A C8A . . . . -70.3(14) no
    C6B C1B C2B C3B . . . . 0.3(16) no
    C7B C1B C2B C3B . . . . -179.2(10) no
    C2B C1B C6B C5B . . . . -2.8(17) no
    C7B C1B C6B C5B . . . . 176.7(11) no
    C2B C1B C7B Pd2 . . . . -103.3(10) no
    C2B C1B C7B C8B . . . . 75.4(13) no
    C6B C1B C7B Pd2 . . . . 77.3(12) no
    C6B C1B C7B C8B . . . . -104.1(13) no
    C1A C2A C3A C4A . . . . 0.8(17) no
    C1B C2B C3B C4B . . . . 4.0(19) no
    C2A C3A C4A C5A . . . . -2.1(19) no
    C2B C3B C4B C5B . . . . -6(2) no
    C3A C4A C5A C6A . . . . 3(2) no
    C3B C4B C5B C6B . . . . 3(2) no
    C4A C5A C6A C1A . . . . -1.6(19) no
    C4B C5B C6B C1B . . . . 1(2) no
    Pd1 C7A C8A Cl2 . . . . -177.5(6) no
    Pd1 C7A C8A C9A . . . . -2.2(13) no
    C1A C7A C8A Cl2 . . . . 2.7(15) no
    C1A C7A C8A C9A . . . . 178.0(9) no
    Pd2 C7B C8B Cl3 . . . . -178.0(6) no
    Pd2 C7B C8B C9B . . . . -0.2(13) no
    C1B C7B C8B Cl3 . . . . 3.2(16) no
    C1B C7B C8B C9B . . . . -179.1(10) no
    Cl2 C8A C9A N4 . . . . -162.9(7) no
    C7A C8A C9A N4 . . . . 21.4(14) no
    Cl3 C8B C9B N5 . . . . -159.5(7) no
    C7B C8B C9B N5 . . . . 22.5(14) no
loop_
    _geom_hbond_atom_site_label_D
    _geom_hbond_atom_site_label_H
    _geom_hbond_atom_site_label_A
    _geom_hbond_site_symmetry_A
    _geom_hbond_distance_DH
    _geom_hbond_distance_HA
    _geom_hbond_distance_DA
    _geom_hbond_angle_DHA
    _geom_hbond_publ_flag
    C11A H11B Cl1 . 0.96 2.74 3.299(11) 118 yes
    C12 H12 Cg1 3_756 0.98 2.77 3.713(13) 163 yes
data_global
_journal_date_recd_electronic     2012-11-11
_journal_date_accepted     2012-11-21
_journal_name_full     'Acta Crystallographica, Section E'
_journal_year     2013
_journal_volume     69
_journal_issue      1
_journal_page_first     m15
_journal_page_last     m15
_journal_paper_category     QM
_journal_paper_doi     10.1107/S1600536812047927
_journal_coeditor_code     SU2528
_publ_contact_author_name     'Ana C. Mafud'
_publ_contact_author_address
;
Instituto de Fisica de Sao Carlos
Av. do Trabalhador Saocarlense, 400 Sao Carlos, SP, Brazil
;
_publ_contact_author_email     'mafud@usp.br'
_publ_contact_author_fax     '551633739874'
_publ_contact_author_phone     '551692062226'
_publ_section_title
;\
\m-Azido-\k^2^<i>N</i>^1^:<i>N</i>^1^-\m-chlorido-bis[(2-chloro-3-\
dimethylamino-1-phenylprop-1-en-1-yl-\k^2^<i>C</i>^1^,<i>N</i>)palladium(II)]
chloroform monosolvate
;
loop_
    _publ_author_name
    _publ_author_footnote
    _publ_author_address
    'Mafud, Ana C.' .
;
Instituto de Fisica de Sao Carlos
Av. do Trabalhador Saocarlense, 400 Sao Carlos, SP, Brazil
;
    'Oliviera, Milene A. R.' .
;
Instituto de Quimica de Sao Carlos
Av. do Trabalhador Saocarlense, 400 Sao Carlos, SP, Brazil
;
    'Gambardella, Maria T. P.' .
;
Instituto de Quimica de Sao Carlos
Av. do Trabalhador Saocarlense, 400 Sao Carlos, SP, Brazil
;
_publ_section_synopsis     .
