# Supplementary material for: μ-Azido-κ2 N 1:N 1-μ-chlorido-bis­[(2-chloro-3-dimethyl­amino-1-phenyl­prop-1-en-1-yl-κ2 C 1,N)palladium(II)] chloro­form monosolvate
Source: Acta Crystallogr Sect E Struct Rep Online. 2012 Dec 8;69(Pt 1):m15. doi: 10.1107/S1600536812047927 (PMC3588240; doi:10.1107/S1600536812047927)
Supplement: Supplementary file 2 [file e-69-00m15-Isup2.hkl]

#
# h,k,l, Fc-squared, Fo-squared, sigma(Fo-squared) and status flag
#
data_I
_shelx_title '    umc4         P 1 21/C 1   R   0.07'
_shelx_refln_list_code          4
_shelx_F_calc_maximum      317.35
_exptl_crystal_F_000      1576.00
_reflns_d_resolution_high  0.7558
 
loop_
 _symmetry_equiv_pos_as_xyz
 'x, y, z'
 '-x, y+1/2, -z+1/2'
 '-x, -y, -z'
 'x, -y-1/2, z-1/2'
 
_cell_length_a    15.4160
_cell_length_b    11.4740
_cell_length_c    17.0940
_cell_angle_alpha  90.000
_cell_angle_beta   97.140
_cell_angle_gamma  90.000
 
_shelx_F_squared_multiplier     1.000
 
loop_
 _refln_index_h
 _refln_index_k
 _refln_index_l
 _refln_F_squared_calc
 _refln_F_squared_meas
 _refln_F_squared_sigma
 _refln_observed_status
   3   0   0     6389.60     6302.47    187.27 o
   4   0   0    35779.34    34719.75    596.56 o
   5   0   0    84549.59    80212.70   1014.63 o
   6   0   0    63714.16    57323.95    964.88 o
   7   0   0     2774.21     2532.55    146.67 o
   8   0   0    35253.70    35838.26    886.61 o
   9   0   0     8038.66     7167.87    262.25 o
  10   0   0     2299.64     2216.53    194.22 o
  11   0   0       57.76     -103.15    286.39 o
  12   0   0     4012.43     3997.07    281.64 o
  13   0   0      359.88      128.02    293.34 o
  14   0   0     2333.11     2273.22    269.57 o
  15   0   0     2163.16     2613.75    277.61 o
  16   0   0     1086.86      818.58    274.32 o
  17   0   0      801.77      191.66    448.43 o
  18   0   0       13.39        0.00    415.51 o
  19   0   0       10.05      167.15    277.98 o
  20   0   0       72.23       49.01    500.36 o
   2   1   0    11888.14    13380.00    292.61 o
   3   1   0     5976.69     5948.41    155.45 o
   4   1   0    29339.50    31768.77    590.34 o
   5   1   0        1.78      -65.11    184.71 o
   6   1   0     5240.53     5665.31    166.42 o
   7   1   0       89.15       25.24    247.62 o
   8   1   0       20.63     -144.48    213.61 o
   9   1   0     1177.63     1173.37    160.20 o
  10   1   0      731.58      612.29    175.20 o
  11   1   0     2388.76     2534.74    228.24 o
  12   1   0      379.45      232.26    190.93 o
  13   1   0        0.53       77.18    182.52 o
  14   1   0       91.87     -390.27    390.27 o
  15   1   0      118.64       64.01    388.08 o
  16   1   0        1.97     -231.89    231.89 o
  17   1   0       19.97      -76.81    347.84 o
  18   1   0       35.50      254.94    389.54 o
  19   1   0      108.80     -136.80    518.29 o
  20   1   0       15.28     -528.89    528.89 o
   0   2   0    83196.12   101842.14    788.59 o
   1   2   0     7915.41     9331.73    267.74 o
   2   2   0    50177.38    56001.34    627.65 o
   3   2   0     9110.51     9979.13    240.31 o
   4   2   0    18253.89    19106.40    502.56 o
   5   2   0    10962.58    10111.90    304.68 o
   6   2   0    17868.67    17482.41    391.00 o
   7   2   0       13.26       39.87    213.97 o
   8   2   0     7446.16     7792.60    223.48 o
   9   2   0    14763.03    13563.98    452.45 o
  10   2   0      234.35      -38.41    170.81 o
  11   2   0       60.20     -179.22    179.22 o
  12   2   0        0.57      -71.32    316.02 o
  13   2   0      264.32      271.03    202.27 o
  14   2   0     4360.12     4332.10    321.87 o
  15   2   0     1070.70     1322.60    247.99 o
  16   2   0      256.77      664.23    206.29 o
  17   2   0      842.55      236.65    483.17 o
  18   2   0       31.06       85.59    273.23 o
  19   2   0       34.83       46.09    505.85 o
  20   2   0       53.67     -198.61    506.95 o
   1   3   0    36741.97    40114.77    613.75 o
   2   3   0     4733.16     4882.94    140.09 o
   3   3   0    22064.82    23106.39    515.36 o
   4   3   0       53.28      286.03     98.39 o
   5   3   0    22944.09    21270.62    602.78 o
   6   3   0    19114.46    18949.85    423.55 o
   7   3   0      392.54      621.07    131.31 o
   8   3   0      309.76      381.49    143.38 o
   9   3   0      734.87      655.08    166.79 o
  10   3   0      876.92      983.90    191.66 o
  11   3   0     8414.29     8233.71    356.25 o
  12   3   0     2644.50     2411.11    261.16 o
  13   3   0      164.40     -324.07    356.62 o
  14   3   0      904.97      867.96    232.63 o
  15   3   0      145.16      277.61    216.17 o
  16   3   0      120.91      411.85    228.97 o
  17   3   0      581.12      589.25    286.39 o
  18   3   0      156.95     -577.91    577.91 o
  19   3   0      372.03      280.17    511.70 o
   0   4   0    25416.79    26266.22    611.19 o
   1   4   0    17531.13    19166.02    506.58 o
   2   4   0        3.02     -179.22    228.97 o
   3   4   0       79.89      313.83    104.24 o
   4   4   0      710.72      841.99    145.21 o
   5   4   0    15471.62    16443.64    415.14 o
   6   4   0     7535.71     7392.45    217.63 o
   7   4   0      955.16      880.39    161.30 o
   8   4   0       29.03       35.11    152.52 o
   9   4   0     1677.01     1399.78    206.29 o
  10   4   0      333.90      291.51    194.59 o
  11   4   0     1889.25     2022.67    238.48 o
  12   4   0        2.66       -8.78    197.51 o
  13   4   0       47.13        0.00    212.14 o
  14   4   0      780.41      589.61    246.52 o
  15   4   0      222.92     -137.53    406.73 o
  16   4   0        4.49     -419.53    419.53 o
  17   4   0        1.02     -123.63    468.18 o
  18   4   0       33.48      312.36    514.26 o
  19   4   0       20.58     -288.22    288.22 o
   1   5   0     4200.68     3719.82    159.11 o
   2   5   0    16812.47    18064.70    394.29 o
   3   5   0    45597.78    45757.04    882.22 o
   4   5   0     6868.40     7647.39    214.34 o
   5   5   0    19292.23    19440.71    466.71 o
   6   5   0     6804.18     7145.92    271.40 o
   7   5   0      862.62      790.05    173.01 o
   8   5   0       50.10     -154.35    301.76 o
   9   5   0     4978.71     4787.12    272.49 o
  10   5   0      191.04      -23.04    322.60 o
  11   5   0     6064.07     6288.21    346.38 o
  12   5   0     4305.61     4600.94    318.58 o
  13   5   0      470.60      583.03    244.33 o
  14   5   0      705.66     1003.66    227.87 o
  15   5   0       61.35      465.98    212.14 o
  16   5   0       54.71       39.50    388.08 o
  17   5   0     1065.83      880.39    337.60 o
  18   5   0       17.38      288.22    265.91 o
  19   5   0      200.26      294.07    299.56 o
   0   6   0      385.31      349.30    151.79 o
   1   6   0      107.46       71.32    126.92 o
   2   6   0     1477.38     1507.31    149.23 o
   3   6   0      191.47     -256.03    264.08 o
   4   6   0       81.89      246.52    193.12 o
   5   6   0     1296.57     1079.37    192.76 o
   6   6   0     1910.75     1874.17    217.26 o
   7   6   0       23.79      -39.87    316.75 o
   8   6   0      693.70      661.67    204.10 o
   9   6   0      111.48      -92.17    358.45 o
  10   6   0     1249.13      904.53    260.42 o
  11   6   0      107.38      161.67    355.16 o
  12   6   0      228.69       58.16    446.60 o
  13   6   0        5.72      129.48    408.92 o
  14   6   0       30.34     -279.08    415.87 o
  15   6   0       27.70     -301.02    457.94 o
  16   6   0       74.86       40.97    485.00 o
  17   6   0      150.92     -545.72    545.72 o
  18   6   0       35.22       62.91    276.88 o
   1   7   0      411.34      350.77    183.98 o
   2   7   0     3601.29     3714.33    234.82 o
   3   7   0    21280.74    21339.38    534.38 o
   4   7   0       94.07      167.52    301.02 o
   5   7   0     5985.83     5806.86    306.88 o
   6   7   0     2073.21     1991.95    241.04 o
   7   7   0      954.39      928.31    222.02 o
   8   7   0      964.60     1228.23    220.56 o
   9   7   0      359.61      185.08    232.26 o
  10   7   0      168.84     -162.76    408.92 o
  11   7   0     2791.96     2857.35    318.21 o
  12   7   0     1464.93     1443.30    277.98 o
  13   7   0       11.02       45.72    231.53 o
  14   7   0      461.41      333.21    285.66 o
  15   7   0       50.39      322.97    273.59 o
  16   7   0      127.35     -555.23    555.23 o
  17   7   0      235.21      -15.36    328.09 o
   0   8   0      264.49      295.17    206.29 o
   1   8   0     1217.62     1480.25    218.36 o
   2   8   0     1201.28      939.65    212.14 o
   3   8   0     2772.42     2951.71    247.62 o
   4   8   0      192.65      191.29    331.02 o
   5   8   0       64.95      148.87    199.71 o
   6   8   0     1842.21     2413.67    240.31 o
   7   8   0      345.11      599.49    222.38 o
   8   8   0     5138.22     5378.19    335.41 o
   9   8   0     2158.06     2659.10    290.78 o
  10   8   0      563.52      492.68    250.18 o
  11   8   0      505.17      -32.19    468.54 o
  12   8   0        0.28      103.51    419.17 o
  13   8   0       37.71     -429.04    429.04 o
  14   8   0      546.98     1068.03    302.12 o
  15   8   0      100.08       85.59    557.42 o
  16   8   0      301.41      120.34    326.99 o
  17   8   0      229.40     -192.76    617.04 o
   1   9   0      832.39      544.26    267.01 o
   2   9   0     1635.23     1729.33    250.55 o
   3   9   0     1418.08     1539.13    247.26 o
   4   9   0     1011.60     1074.61    243.23 o
   5   9   0      277.64      174.84    367.96 o
   6   9   0      396.83      731.16    231.53 o
   7   9   0      572.96      573.88    249.09 o
   8   9   0      538.07      644.48    258.23 o
   9   9   0       19.03     -450.26    450.26 o
  10   9   0       73.89     -431.97    444.40 o
  11   9   0      675.80       70.23    474.76 o
  12   9   0      256.45      186.54    275.42 o
  13   9   0       59.23     -453.91    453.91 o
  14   9   0        1.51     -518.65    518.65 o
  15   9   0       39.32     -165.33    325.16 o
  16   9   0       87.85      558.16    316.75 o
   0  10   0     6383.02     6664.94    379.30 o
   1  10   0     1094.96      911.85    264.45 o
   2  10   0      548.56      390.64    246.16 o
   3  10   0     1380.85      848.21    252.38 o
   4  10   0      694.31      828.09    245.43 o
   5  10   0      402.33       27.80    406.00 o
   6  10   0     1707.57     2260.05    280.91 o
   7  10   0        6.11      -62.18    463.06 o
   8  10   0     3317.31     3779.80    361.74 o
   9  10   0     1627.69     1490.49    324.80 o
  10  10   0        2.19     -290.05    413.68 o
  11  10   0      131.39     -194.22    477.32 o
  12  10   0       11.52      163.86    498.54 o
  13  10   0       63.40     -129.85    535.48 o
  14  10   0      470.08      378.20    350.04 o
  15  10   0      179.80      239.94    561.81 o
   1  11   0      340.44      -32.92    267.74 o
   2  11   0      399.88      -30.36    379.66 o
   3  11   0      421.63      154.35    419.17 o
   4  11   0       35.81     -243.23    243.23 o
   5  11   0      134.67       64.37    389.54 o
   6  11   0        1.57     -333.58    435.26 o
   7  11   0      429.41      276.88    482.44 o
   8  11   0      424.99      359.91    282.00 o
   9  11   0      130.88     -344.55    473.30 o
  10  11   0       63.99      174.10    304.68 o
  11  11   0       46.82      239.21    273.23 o
  12  11   0        7.82     -131.67    574.61 o
  13  11   0       76.34     -200.44    330.65 o
   0  12   0      536.39      237.75    531.45 o
   1  12   0      197.32       51.94    287.49 o
   2  12   0       48.19     -471.84    471.84 o
   3  12   0      344.14      337.23    278.71 o
   4  12   0      225.38     -246.16    471.10 o
   5  12   0      131.86       35.84    476.96 o
   6  12   0      897.94      525.24    325.90 o
   7  12   0        4.37      234.09    487.20 o
   8  12   0      579.19      442.94    332.48 o
   9  12   0      497.81      418.43    331.02 o
  10  12   0        9.27     -130.21    297.37 o
  11  12   0       18.09     -304.32    304.32 o
  12  12   0        3.69      332.84    572.42 o
   1  13   0      171.13       44.62    524.51 o
   2  13   0        1.06      125.09    525.24 o
   3  13   0      488.80     -563.28    563.28 o
   4  13   0       26.47     -158.74    489.39 o
   5  13   0      428.42      366.50    585.59 o
   6  13   0       97.19       55.23    306.51 o
   7  13   0       67.45     -551.57    551.57 o
   8  13   0        0.71     -439.65    573.15 o
   9  13   0       76.04      287.12    322.97 o
  10  13   0       15.69     -565.84    600.22 o
   0  14   0       55.52        0.00    599.85 o
   1  14   0       46.68      -99.49    591.44 o
   2  14   0      121.72        0.00    513.90 o
   3  14   0        9.66     -397.59    577.91 o
   4  14   0      244.24      189.47    321.51 o
   5  14   0       99.83     -163.86    318.21 o
   6  14   0       40.35      136.80    606.07 o
   7  14   0        5.17     1041.69    280.17 o
   1  15   0        4.21     -218.36    617.41 o
   2  15   0       77.48     -208.12    602.05 o
   3  15   0      163.36     -665.69    665.69 o
 -20   1   1      224.48       49.38    529.99 o
 -19   1   1       51.67      228.24    472.20 o
 -18   1   1        0.67       84.86    432.33 o
 -17   1   1       16.11      191.66    348.94 o
 -16   1   1     1424.30     1965.98    273.59 o
 -15   1   1     3112.74     3643.74    314.92 o
 -14   1   1        1.86      196.42    370.88 o
 -13   1   1     3759.78     3789.68    292.61 o
 -12   1   1     7659.60     7419.15    342.72 o
 -11   1   1      144.11     -310.90    310.90 o
 -10   1   1     3175.26     3453.54    223.85 o
  -9   1   1     4451.60     4877.09    228.24 o
  -8   1   1     3164.30     2878.56    156.18 o
  -7   1   1    87514.05    85173.92   1208.85 o
  -6   1   1    15038.08    13941.45    367.59 o
  -5   1   1     7927.35     8118.12    261.52 o
  -4   1   1      374.84      567.67     99.85 o
  -3   1   1    29162.97    31903.00    522.68 o
  -2   1   1    22038.91    23521.16    399.78 o
   2   1   1    77503.15    84239.40    714.70 o
   3   1   1     6904.75     7494.86    210.68 o
   4   1   1    14972.67    14889.87    440.38 o
   5   1   1     3161.74     2769.56    136.80 o
   6   1   1      246.97       10.97    192.39 o
   7   1   1    26945.56    27168.93    728.97 o
   8   1   1    22193.60    20730.02    485.73 o
   9   1   1     2022.52     1859.54    191.29 o
  10   1   1     7938.60     7431.22    294.07 o
  11   1   1      657.75      955.01    167.15 o
  12   1   1       66.51     -335.77    335.77 o
  13   1   1     1106.66      885.51    227.87 o
  14   1   1      327.56      181.42    205.56 o
  15   1   1      698.28      721.29    246.16 o
  16   1   1     2110.30     1836.87    313.46 o
  17   1   1       61.07     -195.32    430.14 o
  18   1   1      348.79      708.85    278.35 o
  19   1   1      129.01      320.04    490.12 o
  20   1   1        2.70     -486.47    486.47 o
 -20   2   1       35.46      248.72    500.00 o
 -19   2   1        7.92     -414.41    471.84 o
 -18   2   1      830.19     1042.06    290.42 o
 -17   2   1       61.12     -118.14    414.78 o
 -16   2   1       36.76       11.70    221.29 o
 -15   2   1        5.29     -151.79    206.66 o
 -14   2   1       36.95     -113.75    371.25 o
 -13   2   1      187.81     -258.59    348.94 o
 -12   2   1     1756.27     1710.68    231.53 o
 -11   2   1       76.52      106.44    316.02 o
 -10   2   1     5880.80     5652.51    265.18 o
  -9   2   1     3085.07     3143.01    207.39 o
  -8   2   1     3379.25     3564.00    173.01 o
  -7   2   1      250.25      288.95    120.34 o
  -6   2   1    12135.75    11780.88    338.33 o
  -5   2   1     1893.67     2141.55    130.58 o
  -4   2   1    38985.25    39923.11    666.42 o
  -3   2   1       36.76      127.29     95.83 o
  -2   2   1    27206.62    30402.28    500.36 o
  -1   2   1    83738.57    90955.18    792.61 o
   0   2   1    16347.83    19902.50    265.67 o
   1   2   1    17985.43    19127.25    366.50 o
   2   2   1    24129.35    26111.87    471.10 o
   3   2   1      932.62     1088.15    109.73 o
   4   2   1    36008.21    36444.69    662.03 o
   5   2   1    16269.09    17742.83    510.97 o
   6   2   1      191.58      363.20    106.80 o
   7   2   1    15432.92    14883.29    409.29 o
   8   2   1       18.80     -229.70    229.70 o
   9   2   1      161.22     -121.07    280.54 o
  10   2   1     1472.26     1395.02    191.66 o
  11   2   1     5416.62     5360.63    293.71 o
  12   2   1     1810.14     1917.33    238.11 o
  13   2   1     1409.70     1618.14    235.92 o
  14   2   1      234.81      184.34    201.90 o
  15   2   1      593.74      688.00    233.72 o
  16   2   1       28.53      -35.48    399.41 o
  17   2   1        2.60      500.73    212.14 o
  18   2   1       43.04     -243.23    269.57 o
  19   2   1      255.81      352.96    288.59 o
 -19   3   1        0.38      187.27    467.81 o
 -18   3   1      132.32      203.36    296.27 o
 -17   3   1       30.55      334.31    238.84 o
 -16   3   1      869.01      810.53    256.77 o
 -15   3   1      771.89      753.47    237.01 o
 -14   3   1      158.33      155.82    200.44 o
 -13   3   1     3372.51     3931.96    287.49 o
 -12   3   1     2301.05     2590.70    259.69 o
 -11   3   1     1049.46      953.55    220.56 o
 -10   3   1       70.84      294.07    168.62 o
  -9   3   1     3957.81     4245.05    222.38 o
  -8   3   1     5418.63     5333.93    252.38 o
  -7   3   1    24485.26    24248.67    708.12 o
  -6   3   1    35733.66    35386.90    796.63 o
  -5   3   1     2459.39     2373.81    137.53 o
  -4   3   1      876.61      914.77    113.39 o
  -3   3   1     2672.17     3237.37    144.48 o
  -2   3   1     4169.90     5250.54    152.16 o
  -1   3   1    65755.99    70207.23    832.84 o
   0   3   1    10115.66    10480.41    169.52 o
   1   3   1     1617.98     1569.13    109.00 o
   2   3   1    60637.48    64135.56    803.22 o
   3   3   1      841.81      893.56    120.70 o
   4   3   1      657.88      739.21    111.19 o
   5   3   1     2977.65     2896.85    139.72 o
   6   3   1     1470.83     1569.13    137.53 o
   7   3   1     9398.42     9104.22    284.20 o
   8   3   1     5745.60     5909.64    246.89 o
   9   3   1      123.90     -275.05    275.05 o
  10   3   1     1431.52     1372.35    193.85 o
  11   3   1        5.21      180.69    338.33 o
  12   3   1       64.69     -124.36    197.51 o
  13   3   1       60.83     -191.66    333.94 o
  14   3   1       10.74      209.22    360.28 o
  15   3   1      549.07      167.89    392.46 o
  16   3   1      712.33      874.54    243.60 o
  17   3   1       30.94     -361.74    467.45 o
  18   3   1       67.44     -174.47    481.71 o
  19   3   1      103.04      218.36    286.76 o
 -19   4   1      152.95        0.00    453.55 o
 -18   4   1     1108.64      312.36    503.29 o
 -17   4   1      183.73       27.43    282.00 o
 -16   4   1      351.97      547.91    231.16 o
 -15   4   1      300.37        0.00    445.13 o
 -14   4   1      107.92       30.36    371.98 o
 -13   4   1     1288.12     1080.83    242.14 o
 -12   4   1     3059.19     3277.97    276.52 o
 -11   4   1        9.34      -84.86    190.20 o
 -10   4   1     9297.30     9162.01    342.35 o
  -9   4   1     7370.49     7071.31    295.90 o
  -8   4   1       50.98       35.11    269.20 o
  -7   4   1      836.46      733.36    164.23 o
  -6   4   1     1006.22     1045.72    133.14 o
  -5   4   1    11182.67    11799.54    350.04 o
  -4   4   1    44830.00    48787.02    863.93 o
  -3   4   1    27529.46    31281.21    673.01 o
  -2   4   1     3828.68     4868.31    158.01 o
  -1   4   1    24551.71    27284.51    588.51 o
   0   4   1     1830.27     1585.86    117.04 o
   1   4   1     1024.98     1024.14    120.70 o
   2   4   1     7219.38     7812.71    262.62 o
   3   4   1     2145.50     2188.36    133.87 o
   4   4   1    10616.62    11651.04    341.99 o
   5   4   1    38763.64    40918.35    844.91 o
   6   4   1      206.03      402.34    121.80 o
   7   4   1     8203.67     7747.24    278.71 o
   8   4   1      601.58      576.08    157.28 o
   9   4   1     1186.39     1035.84    183.98 o
  10   4   1     3186.98     3327.35    259.33 o
  11   4   1     1555.97     1413.31    240.67 o
  12   4   1     1560.45     1478.05    256.77 o
  13   4   1     6315.78     6218.71    364.67 o
  14   4   1      138.62     -400.88    400.88 o
  15   4   1      254.24       34.75    425.75 o
  16   4   1       92.94      -75.35    386.61 o
  17   4   1        7.04      -13.90    264.81 o
  18   4   1      388.76       88.51    523.41 o
  19   4   1      340.45       31.82    322.60 o
 -19   5   1       18.72     -529.26    529.26 o
 -18   5   1        2.38      137.16    518.29 o
 -17   5   1      118.10       85.22    535.84 o
 -16   5   1        8.67     -157.64    465.98 o
 -15   5   1        0.24     -357.72    364.67 o
 -14   5   1       99.55        0.00    342.35 o
 -13   5   1       12.78     -354.42    354.42 o
 -12   5   1      169.98     -363.20    363.20 o
 -11   5   1        1.92      -73.88    402.71 o
 -10   5   1       52.13     -181.05    378.93 o
  -9   5   1       48.03      -20.85    321.14 o
  -8   5   1      658.30      918.80    187.27 o
  -7   5   1       43.71      123.63    299.93 o
  -6   5   1      138.81      189.47    145.57 o
  -5   5   1      172.53      104.61    275.05 o
  -4   5   1      248.20      247.26    133.14 o
  -3   5   1     3403.73     3455.00    183.98 o
  -2   5   1     8980.54    10258.57    342.72 o
  -1   5   1        8.44       -6.95    122.17 o
   0   5   1      581.17      953.29     89.17 o
   1   5   1     1736.09     1935.99    142.28 o
   2   5   1     6079.26     6370.14    219.09 o
   3   5   1     7717.12     7898.67    224.58 o
   4   5   1       68.06      318.95    124.36 o
   5   5   1     1468.61     1795.90    161.67 o
   6   5   1      398.53      550.11    182.15 o
   7   5   1      759.41      685.44    170.81 o
   8   5   1     1109.08      697.88    196.05 o
   9   5   1      513.60      299.19    201.17 o
  10   5   1      494.86      597.66    207.39 o
  11   5   1       11.45     -101.32    353.33 o
  12   5   1      682.16       82.66    450.26 o
  13   5   1      129.86      179.59    401.61 o
  14   5   1        8.24       66.57    339.79 o
  15   5   1        0.19     -452.08    452.08 o
  16   5   1        0.28      197.88    472.93 o
  17   5   1        1.58     -268.10    268.10 o
  18   5   1       16.49     -535.11    535.11 o
 -18   6   1      621.95      283.83    579.74 o
 -17   6   1      305.35      207.02    299.56 o
 -16   6   1      196.33      383.69    257.13 o
 -15   6   1      187.23      262.62    422.46 o
 -14   6   1       55.71     -432.33    432.33 o
 -13   6   1      760.12      889.54    232.99 o
 -12   6   1     2326.56     2126.92    288.22 o
 -11   6   1       59.98      149.96    204.83 o
 -10   6   1     7179.71     7302.84    359.91 o
  -9   6   1     4037.70     3934.52    287.12 o
  -8   6   1       29.23     -328.46    328.46 o
  -7   6   1      144.57     -216.90    278.35 o
  -6   6   1      721.79      728.60    182.52 o
  -5   6   1      917.91     1087.78    169.35 o
  -4   6   1    20666.22    20785.62    495.98 o
  -3   6   1     4551.95     4970.36    197.88 o
  -2   6   1    14679.56    14425.72    399.05 o
  -1   6   1    17956.13    18641.88    473.66 o
   0   6   1     2579.24     2630.64    118.67 o
   1   6   1        0.59      -44.26    243.96 o
   2   6   1     1563.51     1383.32    146.67 o
   3   6   1      232.47      510.97    130.94 o
   4   6   1    25850.17    25228.18    742.13 o
   5   6   1    18028.59    18528.86    487.93 o
   6   6   1      101.70     -147.40    175.20 o
   7   6   1     2715.53     2980.24    226.77 o
   8   6   1      890.39      759.69    208.85 o
   9   6   1      667.42      209.22    380.03 o
  10   6   1     6051.53     5991.21    346.38 o
  11   6   1      850.44     1013.90    236.28 o
  12   6   1      997.76      635.33    254.57 o
  13   6   1     3103.25     2885.51    333.21 o
  14   6   1      599.63      912.58    245.06 o
  15   6   1        6.84     -444.77    444.77 o
  16   6   1        1.98        0.00    405.27 o
  17   6   1        2.56        0.00    469.64 o
  18   6   1      177.60      550.47    288.22 o
 -18   7   1        5.59      197.15    478.05 o
 -17   7   1      180.34       76.44    304.68 o
 -16   7   1       70.26     -345.28    503.29 o
 -15   7   1      730.68      575.71    286.03 o
 -14   7   1      196.58      515.73    238.84 o
 -13   7   1      157.67      194.22    230.80 o
 -12   7   1        8.63      191.66    391.00 o
 -11   7   1        0.76      -57.06    394.29 o
 -10   7   1        2.16     -220.56    220.56 o
  -9   7   1     1288.02     1564.74    257.86 o
  -8   7   1       13.78      185.81    374.54 o
  -7   7   1      376.20      525.60    205.92 o
  -6   7   1     1090.14     1100.95    213.61 o
  -5   7   1     4624.68     4380.75    279.81 o
  -4   7   1     3286.72     2949.88    244.70 o
  -3   7   1     2597.10     2619.97    225.68 o
  -2   7   1     6265.97     5926.10    275.42 o
  -1   7   1     4587.00     4452.08    260.79 o
   0   7   1      134.90      -23.07    206.62 o
   1   7   1     9671.64     9756.38    311.26 o
   2   7   1     6146.52     6046.07    271.03 o
   3   7   1     2229.67     2177.03    215.80 o
   4   7   1     2732.44     2859.17    228.60 o
   5   7   1     1226.27     1679.59    208.12 o
   6   7   1       13.37      104.61    340.16 o
   7   7   1      957.14     1024.87    216.90 o
   8   7   1     2099.06     2499.99    245.79 o
   9   7   1      588.88      186.17    235.19 o
  10   7   1     4045.18     3899.41    332.84 o
  11   7   1       43.26      175.57    392.83 o
  12   7   1      554.24     -129.11    495.98 o
  13   7   1        8.25       23.04    243.60 o
  14   7   1      168.25      223.12    472.93 o
  15   7   1      209.57     -445.50    477.32 o
  16   7   1      350.86      173.74    549.01 o
  17   7   1        0.05      183.98    548.65 o
 -17   8   1       21.66       48.28    445.13 o
 -16   8   1       24.11       60.35    318.58 o
 -15   8   1       97.70      -28.16    290.42 o
 -14   8   1      177.02      -79.74    532.19 o
 -13   8   1      616.70      183.61    483.17 o
 -12   8   1      311.79       69.13    448.43 o
 -11   8   1      313.02      408.19    253.11 o
 -10   8   1     1774.83     2887.70    280.54 o
  -9   8   1     1429.94     1229.70    254.94 o
  -8   8   1      824.21      669.71    253.84 o
  -7   8   1       11.90       49.01    374.18 o
  -6   8   1      701.03     1078.27    224.21 o
  -5   8   1      665.92      531.45    234.82 o
  -4   8   1     5441.24     5861.36    312.36 o
  -3   8   1     3109.78     3116.31    258.96 o
  -2   8   1      280.02      122.17    334.31 o
  -1   8   1     4833.16     4624.35    289.68 o
   0   8   1     2257.79     2238.63    167.52 o
   1   8   1      712.03      534.75    211.78 o
   2   8   1      402.46      510.24    198.24 o
   3   8   1     1074.34     1311.63    228.97 o
   4   8   1     4753.46     4970.36    294.44 o
   5   8   1     3804.14     4034.37    287.49 o
   6   8   1       33.05     -328.09    374.91 o
   7   8   1     1315.23     1543.52    247.99 o
   8   8   1      155.18     -104.61    395.76 o
   9   8   1      474.94      287.12    252.74 o
  10   8   1      965.10     1225.67    262.62 o
  11   8   1      646.10     1127.65    236.65 o
  12   8   1      486.73      358.45    264.45 o
  13   8   1      741.89     -333.21    484.27 o
  14   8   1      305.80     -160.57    514.26 o
  15   8   1        0.72      -42.79    512.80 o
  16   8   1        3.75      -45.35    482.08 o
  17   8   1       38.48       96.56    493.05 o
 -16   9   1       43.58     -317.12    317.12 o
 -15   9   1      729.06      734.45    318.21 o
 -14   9   1       30.02     -341.26    475.13 o
 -13   9   1      391.38      494.88    282.00 o
 -12   9   1      378.88     -470.01    470.01 o
 -11   9   1        0.13       69.86    405.63 o
 -10   9   1      110.25     -264.45    433.80 o
  -9   9   1      698.86      678.13    256.77 o
  -8   9   1       84.10       28.53    403.07 o
  -7   9   1     4238.16     4628.37    326.99 o
  -6   9   1     2117.99     2506.94    280.54 o
  -5   9   1     1186.15      996.34    253.47 o
  -4   9   1     3831.79     3400.50    301.39 o
  -3   9   1     2011.99     1825.16    257.86 o
  -2   9   1      198.29       94.37    389.90 o
  -1   9   1     6219.63     6336.86    355.16 o
   0   9   1      501.64      126.75    202.05 o
   1   9   1     5110.52     5732.25    322.24 o
   2   9   1     4484.19     4814.91    300.29 o
   3   9   1      129.47     -387.34    387.34 o
   4   9   1      398.90      234.82    219.09 o
   5   9   1       87.12     -362.11    362.11 o
   6   9   1       50.43      122.17    202.27 o
   7   9   1     1082.43     1035.48    255.67 o
   8   9   1     1502.07     2140.81    272.13 o
   9   9   1      661.56     -487.93    487.93 o
  10   9   1     2627.46     2567.66    331.38 o
  11   9   1      237.67      -70.59    470.74 o
  12   9   1      170.91     -113.75    470.01 o
  13   9   1       61.14      282.74    455.01 o
  14   9   1       95.49       42.79    505.85 o
  15   9   1      199.54     -225.68    566.20 o
  16   9   1      461.71      640.09    333.94 o
 -15  10   1       15.89      239.94    573.88 o
 -14  10   1      155.41      226.77    596.19 o
 -13  10   1       26.52      345.65    284.56 o
 -12  10   1        7.65     -327.36    408.92 o
 -11  10   1       18.76     -129.11    267.01 o
 -10  10   1       34.80     -205.19    264.81 o
  -9  10   1       72.85     -310.17    458.30 o
  -8  10   1      347.99      252.01    264.08 o
  -7  10   1       70.32      408.56    237.01 o
  -6  10   1       44.30      202.63    376.74 o
  -5  10   1      403.18     -279.81    450.99 o
  -4  10   1        8.33       53.40    373.44 o
  -3  10   1        4.81     -383.69    383.69 o
  -2  10   1        1.01       55.23    390.27 o
  -1  10   1      437.43      544.99    243.60 o
   0  10   1      368.30      349.37    206.35 o
   1  10   1      827.25      225.68    444.40 o
   2  10   1      118.13        0.00    421.36 o
   3  10   1      846.24      979.52    236.28 o
   4  10   1      263.12       27.43    420.99 o
   5  10   1      245.72     -141.18    403.80 o
   6  10   1       71.11     -398.32    398.32 o
   7  10   1      228.93      -31.46    237.38 o
   8  10   1      254.19      513.17    264.45 o
   9  10   1      649.77      102.78    527.80 o
  10  10   1      186.66      325.90    489.76 o
  11  10   1        7.23     -300.29    300.29 o
  12  10   1        5.10       41.33    451.72 o
  13  10   1        5.34     -304.32    304.32 o
  14  10   1      126.58      -75.71    319.68 o
  15  10   1      141.47     -480.98    569.13 o
 -14  11   1       25.25      356.99    317.12 o
 -13  11   1      158.70      230.80    575.35 o
 -12  11   1      127.66     -312.36    312.36 o
 -11  11   1        3.45        0.00    484.64 o
 -10  11   1      244.67      -80.83    295.90 o
  -9  11   1      107.50     -141.18    293.71 o
  -8  11   1       95.91       36.58    283.47 o
  -7  11   1     1032.36      847.11    295.54 o
  -6  11   1      800.00     -167.89    533.28 o
  -5  11   1      390.70      344.92    267.01 o
  -4  11   1      725.19     1173.37    234.82 o
  -3  11   1       21.23     -423.92    423.92 o
  -2  11   1       83.73      181.05    241.77 o
  -1  11   1     1255.22      889.17    292.98 o
   0  11   1        3.48     -211.05    296.09 o
   1  11   1     1917.13     1656.91    304.68 o
   2  11   1     2149.44     2313.82    317.85 o
   3  11   1      353.42      186.17    443.31 o
   4  11   1      151.17      337.60    238.48 o
   5  11   1       34.43     -246.89    246.89 o
   6  11   1      419.10      490.12    242.87 o
   7  11   1     1574.38     2354.42    321.14 o
   8  11   1     1034.56     1098.75    307.97 o
   9  11   1       44.58     -229.70    521.94 o
  10  11   1     1197.82     1575.71    334.67 o
  11  11   1      194.62      238.84    297.73 o
  12  11   1        3.85       58.52    297.37 o
  13  11   1       70.75     -463.06    603.88 o
 -12  12   1      119.37     -571.32    638.62 o
 -11  12   1        7.83     -498.90    498.90 o
 -10  12   1      186.60      232.63    325.90 o
  -9  12   1        0.24      295.54    497.80 o
  -8  12   1      202.14      -80.83    531.45 o
  -7  12   1        3.70     -524.87    524.87 o
  -6  12   1      454.70      566.93    309.44 o
  -5  12   1      300.07      250.91    272.13 o
  -4  12   1      459.79      105.71    469.27 o
  -3  12   1       13.04      -35.11    434.89 o
  -2  12   1     1187.45     1713.24    299.19 o
  -1  12   1      117.16     -119.60    512.80 o
   0  12   1      482.82      195.81    301.21 o
   1  12   1       77.53      -75.35    485.00 o
   2  12   1      326.23      438.55    282.00 o
   3  12   1      110.74      139.72    497.44 o
   4  12   1      668.90      870.52    279.81 o
   5  12   1       72.14     -362.47    504.39 o
   6  12   1      247.05     -525.97    525.97 o
   7  12   1      217.18     -117.04    482.44 o
   8  12   1        1.36     -406.36    538.77 o
   9  12   1       43.97      153.99    294.81 o
  10  12   1       17.85       86.32    533.65 o
  11  12   1       86.16      226.41    468.54 o
  12  12   1       22.37     -380.03    600.58 o
 -10  13   1       43.22      -47.55    505.12 o
  -9  13   1        2.90      -91.08    555.96 o
  -8  13   1       40.38      219.82    547.18 o
  -7  13   1      374.12      -85.95    602.05 o
  -6  13   1      508.07      291.51    339.06 o
  -5  13   1        7.64       40.60    498.17 o
  -4  13   1       83.12     -198.61    488.29 o
  -3  13   1      141.16        0.00    480.25 o
  -2  13   1       45.92     -542.06    542.06 o
  -1  13   1      485.76      181.05    326.63 o
   0  13   1      106.03     -270.26    272.11 o
   1  13   1      241.09       85.95    571.69 o
   2  13   1      251.95        0.00    547.55 o
   3  13   1      289.79      119.60    273.59 o
   4  13   1      101.95      119.97    453.55 o
   5  13   1       60.04     -408.92    473.30 o
   6  13   1      204.65     -167.15    525.60 o
   7  13   1      319.15     -114.48    335.77 o
   8  13   1       75.86     -176.66    585.95 o
   9  13   1        0.05     -319.68    568.76 o
  10  13   1      120.58       94.37    594.00 o
  -7  14   1       11.69      140.82    602.41 o
  -6  14   1       32.61      468.54    335.41 o
  -5  14   1       10.76      222.75    474.03 o
  -4  14   1      481.74      218.36    325.53 o
  -3  14   1      281.14      520.85    317.12 o
  -2  14   1       49.56     -492.68    664.96 o
  -1  14   1       99.90      -67.30    329.55 o
   0  14   1       18.72     -220.98    281.46 o
   1  14   1       21.66     -434.53    560.72 o
   2  14   1       73.12     -582.30    582.30 o
   3  14   1       14.48     -132.41    566.93 o
   4  14   1      143.75      337.23    306.51 o
   5  14   1      293.37      775.78    324.07 o
   6  14   1        8.07     -348.94    348.94 o
   7  14   1       89.09      140.45    555.96 o
  -3  15   1      160.77      183.25    348.57 o
  -2  15   1       25.57      109.00    600.22 o
  -1  15   1        4.54     -348.57    348.57 o
   0  15   1        1.19     -322.51    322.51 o
   1  15   1       40.03     -106.80    593.27 o
   2  15   1       37.18      829.92    319.31 o
 -20   0   2      142.40      230.80    294.81 o
 -19   0   2     1569.95     1720.19    370.88 o
 -18   0   2       11.86       85.22    502.19 o
 -17   0   2      285.50     -115.22    415.14 o
 -16   0   2      415.33       35.11    431.60 o
 -15   0   2       10.01      154.35    361.37 o
 -14   0   2     8737.53     8637.88    430.50 o
 -13   0   2     4583.65     4043.88    313.46 o
 -12   0   2      123.37      115.58    320.04 o
 -11   0   2     5057.36     4656.17    269.20 o
 -10   0   2      252.31      355.89    146.31 o
  -9   0   2    10090.89     9869.04    295.17 o
  -8   0   2    13358.93    13032.16    377.10 o
  -7   0   2    55099.68    55130.83    983.54 o
  -6   0   2    39595.78    36956.76    759.33 o
  -5   0   2    22025.25    21590.30    546.82 o
  -4   0   2      141.26      397.22     92.54 o
  -3   0   2    33780.32    33253.77    547.55 o
  -2   0   2     1906.62     2082.66     98.02 o
   1   0   2    52174.00    58798.71    560.35 o
   2   0   2       33.58      -24.51    149.96 o
   3   0   2    16009.21    17514.23    433.06 o
   4   0   2      666.09      671.54     93.64 o
   5   0   2     3273.09     3321.87    133.50 o
   6   0   2       45.93      116.31     99.12 o
   7   0   2     5711.35     5816.01    200.80 o
   8   0   2     1503.84     1474.03    142.28 o
   9   0   2    32485.95    32000.30    925.75 o
  10   0   2     4662.44     4112.65    248.72 o
  11   0   2     7412.69     7030.71    319.31 o
  12   0   2     2762.94     2608.63    250.91 o
  13   0   2        4.01     -289.68    341.99 o
  14   0   2        1.47     -260.06    320.77 o
  15   0   2     2263.12     2375.64    298.83 o
  16   0   2       16.37     -232.63    232.63 o
  17   0   2     1162.58     1532.55    306.88 o
  18   0   2     1098.97     1480.98    302.85 o
  19   0   2       15.90      459.40    267.74 o
 -20   1   2       16.61     -537.67    537.67 o
 -19   1   2       73.93     -365.76    509.14 o
 -18   1   2       30.52      141.55    274.69 o
 -17   1   2      201.10      448.43    217.26 o
 -16   1   2      146.19     -211.41    385.51 o
 -15   1   2       15.17     -419.90    419.90 o
 -14   1   2       13.68      -84.86    335.41 o
 -13   1   2        5.74      239.94    189.47 o
 -12   1   2      204.72      170.81    195.32 o
 -11   1   2     2364.28     2148.86    216.90 o
 -10   1   2      798.74      741.77    172.64 o
  -9   1   2     1368.78     1351.50    162.76 o
  -8   1   2      228.44      170.08    115.95 o
  -7   1   2      143.71      -90.71    232.63 o
  -6   1   2       38.87       44.99    216.90 o
  -5   1   2     2436.04     2541.69    129.11 o
  -4   1   2     3506.08     3975.49    140.09 o
  -3   1   2     6090.06     6303.94    213.24 o
  -2   1   2       23.29       64.01    173.74 o
  -1   1   2      753.57      857.35     78.64 o
   0   1   2     8279.85    10241.54    187.53 o
   1   1   2     4483.90     5477.31    152.52 o
   2   1   2       12.68       -5.49    163.86 o
   3   1   2     2655.35     2741.76    115.95 o
   4   1   2      458.90      365.76    101.68 o
   5   1   2    11695.42    11736.99    306.88 o
   6   1   2     5529.77     5470.00    183.61 o
   7   1   2      416.75      320.41    115.58 o
   8   1   2     3568.41     3607.16    181.42 o
   9   1   2       23.32      -68.76    140.82 o
  10   1   2      396.58      540.96    166.42 o
  11   1   2      785.32      946.60    194.22 o
  12   1   2     1883.93     2086.68    240.31 o
  13   1   2        7.02     -264.45    325.90 o
  14   1   2      146.23      135.70    197.15 o
  15   1   2      454.33      424.65    207.39 o
  16   1   2        5.71      178.13    368.32 o
  17   1   2       52.42      341.26    211.78 o
  18   1   2        8.08      271.03    252.38 o
  19   1   2       23.55       45.72    274.32 o
 -20   2   2      273.00     -349.30    530.72 o
 -19   2   2      468.23     1368.69    281.64 o
 -18   2   2       72.88      300.66    471.84 o
 -17   2   2        3.43      -13.17    238.48 o
 -16   2   2      289.63        0.00    418.80 o
 -15   2   2      419.63      369.79    239.58 o
 -14   2   2     3601.65     4176.29    296.63 o
 -13   2   2     3610.03     3979.51    298.83 o
 -12   2   2      147.90      142.28    323.70 o
 -11   2   2     1236.88     1257.13    196.78 o
 -10   2   2     4379.24     4269.19    260.42 o
  -9   2   2     2104.15     2002.19    194.22 o
  -8   2   2     4916.39     4953.17    195.68 o
  -7   2   2     2082.17     1969.27    140.45 o
  -6   2   2    12031.37    12959.37    343.45 o
  -5   2   2    90241.48    87879.12   1073.52 o
  -4   2   2    55709.06    58428.55    844.55 o
  -3   2   2      129.81      491.59    110.09 o
  -2   2   2     1352.65     1415.87    119.60 o
  -1   2   2     1656.48     1473.30     95.83 o
   0   2   2     6894.81     6501.30    140.82 o
   1   2   2    61401.30    62582.52    666.06 o
   2   2   2     9947.15    11679.20    253.47 o
   3   2   2    21793.40    22486.05    501.10 o
   4   2   2    11066.75    11060.33    298.10 o
   5   2   2      282.48      306.14     99.12 o
   6   2   2     1673.95     1651.42    129.11 o
   7   2   2    21017.87    21183.20    470.74 o
   8   2   2      151.72      -10.61    142.28 o
   9   2   2    15796.32    14297.70    384.78 o
  10   2   2     1903.08     1864.66    218.73 o
  11   2   2     3200.26     3815.65    257.13 o
  12   2   2      749.14      374.91    203.36 o
  13   2   2      343.54      421.73    205.92 o
  14   2   2        6.97     -176.66    338.70 o
  15   2   2      548.85     -165.69    414.78 o
  16   2   2        2.17      252.01    386.61 o
  17   2   2      910.38      980.25    301.39 o
  18   2   2      420.53     -172.27    499.27 o
  19   2   2        5.23     -456.11    456.11 o
 -19   3   2      262.08      187.27    521.94 o
 -18   3   2       82.72      130.94    434.16 o
 -17   3   2      910.56      321.87    542.79 o
 -16   3   2     1252.63     1006.95    291.15 o
 -15   3   2       40.14     -367.23    410.39 o
 -14   3   2      305.02      117.78    399.05 o
 -13   3   2       17.41      -62.91    204.83 o
 -12   3   2        0.06     -392.10    395.02 o
 -11   3   2     4152.51     3969.27    273.59 o
 -10   3   2     4631.48     4099.84    265.91 o
  -9   3   2     2107.21     2301.75    192.76 o
  -8   3   2    25646.92    24582.97    555.23 o
  -7   3   2      919.38     1155.08    136.80 o
  -6   3   2        0.83      -23.04    120.70 o
  -5   3   2     9327.96     9940.72    301.39 o
  -4   3   2      519.83      787.49    117.04 o
  -3   3   2    32524.71    33228.53    649.23 o
  -2   3   2    43448.02    44804.59    726.04 o
  -1   3   2     5417.09     5972.19    168.98 o
   0   3   2    19884.56    22602.32    349.56 o
   1   3   2     2157.96     2276.88    117.04 o
   2   3   2     1427.16     1420.99    113.75 o
   3   3   2    17125.79    17881.82    488.66 o
   4   3   2    10463.35    10815.27    310.17 o
   5   3   2     1896.94     1887.34    133.14 o
   6   3   2    22463.69    20556.29    461.23 o
   7   3   2     5330.10     5349.66    197.15 o
   8   3   2     1445.25     1255.30    185.44 o
   9   3   2      219.70        0.00    290.42 o
  10   3   2      506.49      443.67    186.17 o
  11   3   2      200.47     -153.25    198.24 o
  12   3   2     4777.48     4895.38    332.48 o
  13   3   2      563.35      682.88    218.36 o
  14   3   2     1405.03     1300.66    260.79 o
  15   3   2     1109.92      948.79    269.57 o
  16   3   2       76.51      110.46    366.50 o
  17   3   2       28.03     -364.67    449.16 o
  18   3   2       69.00     -306.88    513.17 o
  19   3   2        0.34     -188.00    479.15 o
 -19   4   2       34.15     -287.49    511.34 o
 -18   4   2      156.93     -268.10    558.89 o
 -17   4   2        6.33      123.99    446.96 o
 -16   4   2        8.02     -187.27    432.33 o
 -15   4   2      498.89      344.92    248.72 o
 -14   4   2      892.14      711.41    260.42 o
 -13   4   2     1554.04     1855.52    265.54 o
 -12   4   2      210.88        0.00    391.73 o
 -11   4   2       17.50       70.23    321.87 o
 -10   4   2      696.93      531.45    200.07 o
  -9   4   2     1850.07     1829.18    211.05 o
  -8   4   2     5873.17     5490.11    260.42 o
  -7   4   2     4491.44     4151.05    218.73 o
  -6   4   2      299.60      278.71    123.99 o
  -5   4   2     7366.83     8761.50    256.03 o
  -4   4   2      673.92      888.07    129.48 o
  -3   4   2     2123.83     2194.22    152.89 o
  -2   4   2     5950.12     5987.92    188.00 o
  -1   4   2     1583.69     2070.95    137.53 o
   0   4   2    11952.30    14098.58    705.74 o
   1   4   2    11332.39    12072.76    308.34 o
   2   4   2     2711.56     2787.85    133.50 o
   3   4   2     1503.21     1378.56    129.48 o
   4   4   2       10.08       95.83    111.19 o
   5   4   2     7156.43     7623.61    233.72 o
   6   4   2      628.38      636.79    121.07 o
   7   4   2      641.57      425.75    172.27 o
   8   4   2      109.38       54.50    153.25 o
   9   4   2      693.34      686.54    180.69 o
  10   4   2      868.83      777.61    203.73 o
  11   4   2      135.80       72.42    352.60 o
  12   4   2      871.65      722.02    226.04 o
  13   4   2      323.87      700.80    232.99 o
  14   4   2      114.14      139.72    230.80 o
  15   4   2      160.95      -46.82    259.33 o
  16   4   2        3.44       38.41    234.09 o
  17   4   2      102.48      208.12    497.44 o
  18   4   2      152.42     -510.97    510.97 o
  19   4   2        2.98     -287.86    498.54 o
 -19   5   2      377.11      -49.01    564.01 o
 -18   5   2       39.27      366.13    305.78 o
 -17   5   2     1119.64      812.00    342.72 o
 -16   5   2     1760.02     1791.14    322.24 o
 -15   5   2        8.49     -359.18    442.94 o
 -14   5   2       52.38     -393.20    393.20 o
 -13   5   2      132.44     -381.86    399.41 o
 -12   5   2      509.90      -72.06    226.04 o
 -11   5   2     7878.52     7248.34    363.93 o
 -10   5   2     7823.99     7034.37    353.69 o
  -9   5   2     1367.24     1212.87    218.00 o
  -8   5   2     7466.14     7187.62    310.53 o
  -7   5   2     4257.71     4252.37    235.92 o
  -6   5   2      505.58      629.48    155.45 o
  -5   5   2     5338.93     5122.89    201.17 o
  -4   5   2     1927.78     1662.40    151.43 o
  -3   5   2     3471.55     3728.59    180.32 o
  -2   5   2    62003.22    62794.68   1082.66 o
  -1   5   2       30.79       49.01    222.75 o
   0   5   2    13576.72    13978.20    368.51 o
   1   5   2     9382.75    11407.80    327.72 o
   2   5   2     6359.83     6123.25    195.68 o
   3   5   2     8645.41     9126.54    263.72 o
   4   5   2    14033.10    14576.78    388.81 o
   5   5   2     2000.29     1931.96    184.34 o
   6   5   2    36671.50    35144.04    934.89 o
   7   5   2     4695.20     4764.07    257.86 o
   8   5   2     1638.61     1907.46    206.66 o
   9   5   2     1253.84     1024.50    213.24 o
  10   5   2      593.60      605.34    200.80 o
  11   5   2     2152.83     2310.16    265.91 o
  12   5   2     3450.69     2955.37    321.14 o
  13   5   2      507.25      290.42    253.47 o
  14   5   2     2800.86     3152.52    328.46 o
  15   5   2     1219.00     1917.33    277.98 o
  16   5   2      114.52     -239.58    489.03 o
  17   5   2        0.03     -301.39    503.66 o
  18   5   2      102.31      137.53    271.40 o
 -18   6   2        6.02      284.93    544.99 o
 -17   6   2       84.95      281.64    281.64 o
 -16   6   2      146.97      123.63    446.23 o
 -15   6   2      110.42     -137.89    269.93 o
 -14   6   2       31.46     -185.81    231.89 o
 -13   6   2      540.42      764.45    225.31 o
 -12   6   2      320.77      479.52    229.33 o
 -11   6   2      506.62     -212.87    395.39 o
 -10   6   2      380.91      659.11    239.94 o
  -9   6   2     2400.14     2223.11    275.42 o
  -8   6   2      607.68      596.19    194.22 o
  -7   6   2       18.15      207.39    179.96 o
  -6   6   2     1540.81     1459.76    198.61 o
  -5   6   2        4.57      -17.56    291.51 o
  -4   6   2     4525.96     4882.94    247.26 o
  -3   6   2        1.20      -59.62    165.69 o
  -2   6   2      781.89      513.90    157.64 o
  -1   6   2     1087.78     1387.71    144.84 o
   0   6   2        9.02      -50.45    182.80 o
   1   6   2       78.79      -37.31    116.31 o
   2   6   2     1348.34     1538.40    146.67 o
   3   6   2     8215.87     7843.07    268.47 o
   4   6   2       64.61       71.32    166.42 o
   5   6   2     1021.99     1306.51    207.02 o
   6   6   2      230.38      232.26    174.10 o
   7   6   2      138.59      -47.18    183.98 o
   8   6   2      287.24       87.05    338.70 o
   9   6   2       44.45     -117.41    364.30 o
  10   6   2       20.17       50.84    380.03 o
  11   6   2      292.14     -274.69    426.85 o
  12   6   2      197.73       59.25    229.70 o
  13   6   2        9.77        0.00    257.50 o
  14   6   2       59.94     -235.55    235.55 o
  15   6   2       60.16      271.03    426.11 o
  16   6   2       44.68      527.80    234.09 o
  17   6   2       25.36      -14.63    275.42 o
  18   6   2       17.21     -142.65    527.43 o
 -18   7   2        1.35       65.84    292.98 o
 -17   7   2      258.25     -415.14    603.14 o
 -16   7   2      638.57      389.90    327.36 o
 -15   7   2       41.17     -282.00    472.20 o
 -14   7   2        7.10       36.94    462.69 o
 -13   7   2        0.48     -137.53    388.81 o
 -12   7   2       78.32     -160.20    416.24 o
 -11   7   2     2635.46     2442.94    280.17 o
 -10   7   2     1418.36     1404.90    250.91 o
  -9   7   2      993.91     1012.80    247.26 o
  -8   7   2     6005.48     6061.07    339.06 o
  -7   7   2     1564.76     1570.95    229.33 o
  -6   7   2      270.18     -191.29    381.13 o
  -5   7   2      225.07      322.97    198.24 o
  -4   7   2      650.77     1055.59    200.80 o
  -3   7   2    13094.30    13950.23    383.32 o
  -2   7   2    16687.18    16087.02    508.41 o
  -1   7   2      985.62      895.02    184.71 o
   0   7   2     1982.83     2234.34    138.24 o
   1   7   2     3458.03     3369.78    236.65 o
   2   7   2     2278.14     2293.34    227.87 o
   3   7   2     4588.40     4848.56    255.67 o
   4   7   2     5930.93     5682.87    293.71 o
   5   7   2      812.14      587.42    209.95 o
   6   7   2     6233.74     6070.21    305.05 o
   7   7   2     4794.80     4519.38    306.88 o
   8   7   2        0.84     -328.09    328.09 o
   9   7   2       37.97     -416.97    416.97 o
  10   7   2        0.54      183.25    208.49 o
  11   7   2      634.97       29.26    458.30 o
  12   7   2     2808.03     3149.59    314.92 o
  13   7   2      312.25     -104.97    432.33 o
  14   7   2      456.29      532.92    278.35 o
  15   7   2      566.40      299.19    297.37 o
  16   7   2       14.94     -274.69    295.90 o
  17   7   2        5.18     -321.87    321.87 o
 -17   8   2        1.79     -575.35    575.35 o
 -16   8   2      157.87     -362.47    539.87 o
 -15   8   2       97.95      170.81    519.75 o
 -14   8   2      620.87      199.71    456.84 o
 -13   8   2      708.55      576.08    271.40 o
 -12   8   2      230.04     -282.00    282.00 o
 -11   8   2     1165.95     1219.09    277.98 o
 -10   8   2       81.39     -155.82    236.65 o
  -9   8   2      322.45      110.46    233.72 o
  -8   8   2     1242.97      910.39    249.82 o
  -7   8   2       25.28     -172.64    385.51 o
  -6   8   2     1837.95     1741.40    266.28 o
  -5   8   2     3183.42     2347.47    284.20 o
  -4   8   2       65.62     -330.28    386.98 o
  -3   8   2     1403.04     1259.32    226.04 o
  -2   8   2      229.91      218.00    185.08 o
  -1   8   2        0.63       61.08    175.20 o
   0   8   2      514.74      819.04    321.87 o
   1   8   2     8516.45     8659.09    333.21 o
   2   8   2      163.41      -34.75    198.98 o
   3   8   2    14065.66    13322.94    411.12 o
   4   8   2     1061.81     1129.48    232.63 o
   5   8   2     1399.36     1051.94    233.72 o
   6   8   2      396.50      575.71    223.85 o
   7   8   2     1024.96      986.10    243.96 o
   8   8   2     1137.22     1049.01    252.01 o
   9   8   2     2989.06     3144.84    316.02 o
  10   8   2      135.73      -29.99    412.58 o
  11   8   2      403.16      196.42    439.28 o
  12   8   2      186.70      174.84    254.57 o
  13   8   2       28.38     -521.58    521.58 o
  14   8   2        5.57     -497.44    497.44 o
  15   8   2      250.67      561.45    287.49 o
  16   8   2       53.01     -106.80    315.65 o
 -16   9   2       22.43     -335.77    523.04 o
 -15   9   2       56.03     -269.93    572.79 o
 -14   9   2        9.21       85.22    482.44 o
 -13   9   2       50.88     -200.44    441.48 o
 -12   9   2      352.20     -581.20    581.20 o
 -11   9   2      651.32      925.02    266.28 o
 -10   9   2       24.33     -165.69    431.60 o
  -9   9   2        0.07     -314.56    410.02 o
  -8   9   2       48.64      172.64    237.01 o
  -7   9   2      917.76     1068.40    259.33 o
  -6   9   2      616.71      245.06    243.23 o
  -5   9   2        6.88      -75.71    403.44 o
  -4   9   2      498.53      862.47    237.38 o
  -3   9   2      218.61     -141.55    416.60 o
  -2   9   2     1465.99     1156.91    256.03 o
  -1   9   2      952.95      922.82    213.24 o
   0   9   2        3.19     -269.65    269.65 o
   1   9   2     1455.71     1264.44    257.50 o
   2   9   2     1773.12     1861.37    258.59 o
   3   9   2      295.62     -151.06    234.45 o
   4   9   2      421.42       98.39    230.80 o
   5   9   2      236.96      703.36    206.29 o
   6   9   2      551.13      643.38    219.46 o
   7   9   2      686.06      574.61    236.28 o
   8   9   2      259.22      262.98    444.40 o
   9   9   2       67.62       63.28    250.18 o
  10   9   2      148.54       66.93    472.57 o
  11   9   2      599.37      744.69    275.42 o
  12   9   2      376.38      510.24    290.78 o
  13   9   2       17.04      284.56    446.96 o
  14   9   2       21.03      144.11    292.25 o
  15   9   2      120.25     -182.15    549.74 o
 -15  10   2       16.22      192.03    546.82 o
 -14  10   2      511.85     1027.43    337.97 o
 -13  10   2      628.05      490.12    318.95 o
 -12  10   2        7.38     -245.43    294.81 o
 -11  10   2      831.53     1356.62    287.49 o
 -10  10   2        8.01      181.05    267.01 o
  -9  10   2       13.09      207.39    414.04 o
  -8  10   2     1024.31     1143.74    294.44 o
  -7  10   2      873.05      949.16    260.79 o
  -6  10   2     1180.90     1609.73    265.54 o
  -5  10   2     2815.52     2862.10    311.63 o
  -4  10   2        8.32      164.23    412.95 o
  -3  10   2     1471.17     1411.48    257.50 o
  -2  10   2        0.59     -426.11    426.11 o
  -1  10   2       12.50       62.18    202.63 o
   0  10   2     2706.44     2827.28    203.49 o
   1  10   2     4139.52     4604.60    323.34 o
   2  10   2       14.62     -216.17    411.85 o
   3  10   2     5315.90     5152.51    349.67 o
   4  10   2      964.83      988.66    264.08 o
   5  10   2       27.94     -313.83    402.34 o
   6  10   2      137.78      255.67    237.75 o
   7  10   2       49.53     -435.62    435.62 o
   8  10   2     1064.79     1429.40    283.83 o
   9  10   2     2719.84     3311.99    371.62 o
  10  10   2      576.82      328.09    508.78 o
  11  10   2      313.22      156.55    521.21 o
  12  10   2      250.71      289.32    442.94 o
  13  10   2        4.79     -173.37    478.78 o
  14  10   2       53.02     -317.85    317.85 o
 -14  11   2       23.65     -194.59    575.71 o
 -13  11   2       72.12     -628.75    628.75 o
 -12  11   2       84.78      175.93    534.01 o
 -11  11   2       12.89      168.62    491.95 o
 -10  11   2       70.18     -120.70    497.44 o
  -9  11   2       87.87     -192.76    453.91 o
  -8  11   2       32.95      218.36    454.64 o
  -7  11   2      388.15      233.36    282.00 o
  -6  11   2      217.90     -304.32    493.42 o
  -5  11   2        0.15       32.92    440.38 o
  -4  11   2      204.32     -202.27    254.21 o
  -3  11   2       39.44       61.81    402.71 o
  -2  11   2        0.29      171.18    442.21 o
  -1  11   2      189.77     -215.43    405.27 o
   0  11   2      360.69     -149.84    322.36 o
   1  11   2        1.07      253.84    413.31 o
   2  11   2      768.84      746.89    264.81 o
   3  11   2       10.40     -463.42    463.42 o
   4  11   2      283.14     -265.91    265.91 o
   5  11   2       75.21      557.42    244.70 o
   6  11   2      139.89     -101.68    457.57 o
   7  11   2      147.44     -210.31    437.82 o
   8  11   2      605.42      561.08    271.76 o
   9  11   2       11.63     -521.58    521.58 o
  10  11   2       75.30       40.60    525.60 o
  11  11   2       48.60      282.74    294.44 o
  12  11   2        8.50     -506.58    506.58 o
  13  11   2        6.21      186.54    506.22 o
 -12  12   2       12.20     -333.21    625.46 o
 -11  12   2       60.32      -15.36    329.55 o
 -10  12   2       32.72     -261.52    544.62 o
  -9  12   2      134.14      126.92    445.50 o
  -8  12   2      336.86     -488.66    581.93 o
  -7  12   2       58.50      157.28    283.83 o
  -6  12   2      435.86     -419.17    553.40 o
  -5  12   2     1006.53     1474.39    332.84 o
  -4  12   2      673.26      457.20    282.00 o
  -3  12   2       48.91      176.66    447.69 o
  -2  12   2       56.20      321.14    504.75 o
  -1  12   2        8.06        0.00    457.20 o
   0  12   2      619.83      185.79    263.84 o
   1  12   2     1344.78     1625.82    312.00 o
   2  12   2       21.95     -427.21    493.42 o
   3  12   2     1406.95     1775.78    314.56 o
   4  12   2     1136.89     1461.23    293.34 o
   5  12   2      141.16      219.46    473.66 o
   6  12   2      245.54        0.00    493.78 o
   7  12   2        6.29       65.47    264.45 o
   8  12   2      368.17     -286.03    546.82 o
   9  12   2      624.75      850.77    310.53 o
  10  12   2      143.05      175.20    553.77 o
  11  12   2       20.78     -547.18    580.47 o
  12  12   2       89.55      143.38    555.23 o
 -10  13   2      119.51     -622.53    622.53 o
  -9  13   2       76.64       30.72    337.97 o
  -8  13   2      221.22     -532.92    575.35 o
  -7  13   2        1.81     -101.32    297.73 o
  -6  13   2       42.47     -210.68    538.77 o
  -5  13   2      116.24      831.02    285.66 o
  -4  13   2      251.04      598.76    277.61 o
  -3  13   2      147.32      246.89    513.53 o
  -2  13   2      472.72      319.68    352.96 o
  -1  13   2        0.12      126.55    455.38 o
   0  13   2      237.46      188.97    206.35 o
   1  13   2        8.66     -253.47    506.58 o
   2  13   2      156.98     -284.20    569.86 o
   3  13   2        0.83     -160.57    485.00 o
   4  13   2      304.86     -563.28    563.28 o
   5  13   2       30.13     -164.59    497.44 o
   6  13   2      484.24      786.03    298.46 o
   7  13   2        3.45      -85.95    309.80 o
   8  13   2      125.26     -133.50    538.04 o
   9  13   2       23.25     -307.97    318.95 o
  10  13   2       63.38      286.39    596.56 o
  -7  14   2        0.15      -47.18    587.42 o
  -6  14   2       64.72      137.89    568.76 o
  -5  14   2       62.89     -310.90    520.48 o
  -4  14   2      205.06     -305.78    329.92 o
  -3  14   2      118.39      -93.27    554.86 o
  -2  14   2      135.22      100.59    346.74 o
  -1  14   2      193.65      141.92    349.30 o
   0  14   2      219.41     -295.00    295.00 o
   1  14   2      254.93     -233.72    618.87 o
   2  14   2       32.78     -320.41    320.41 o
   3  14   2      111.60      -44.26    592.90 o
   4  14   2      341.64        0.00    532.55 o
   5  14   2      262.85      495.24    327.72 o
   6  14   2       37.77     -348.57    348.57 o
   7  14   2       11.18      550.11    317.48 o
  -2  15   2      357.91      111.92    660.20 o
  -1  15   2       23.75     -576.44    716.53 o
   0  15   2      118.19      554.68    230.82 o
   1  15   2       35.73     -622.90    622.90 o
   2  15   2        1.55        0.00    615.95 o
 -20   1   3      694.40      912.21    350.04 o
 -19   1   3       74.12      505.49    299.19 o
 -18   1   3      982.29      299.56    515.00 o
 -17   1   3      220.14      193.85    422.46 o
 -16   1   3      165.27      391.73    208.49 o
 -15   1   3     1192.46     1534.01    249.09 o
 -14   1   3     3679.55     4128.74    306.88 o
 -13   1   3     1139.15     1027.80    227.50 o
 -12   1   3    12559.92    12822.58    429.04 o
 -11   1   3     6153.45     5735.91    290.05 o
 -10   1   3      102.07      -38.77    262.25 o
  -9   1   3       60.44      -69.13    135.70 o
  -8   1   3        2.31      368.69    104.97 o
  -7   1   3     5667.04     5405.99    182.52 o
  -6   1   3    21558.69    21673.69    604.97 o
  -5   1   3     3384.11     3255.66    146.67 o
  -4   1   3     1095.03     1021.94    115.58 o
  -3   1   3    25727.23    27027.38    557.06 o
  -2   1   3       82.42       40.60    193.49 o
  -1   1   3      299.46      319.31     80.47 o
   0   1   3     7981.18     9049.82    234.82 o
   1   1   3     9294.63    10675.18    317.85 o
   2   1   3    46000.38    50310.06    678.86 o
   3   1   3    10931.53    10611.54    272.13 o
   4   1   3    20512.72    20035.07    540.60 o
   5   1   3     6025.65     6029.25    203.36 o
   6   1   3      545.08      145.57    220.92 o
   7   1   3      196.07      236.28    103.51 o
   8   1   3     7450.44     7076.43    280.54 o
   9   1   3      159.25       70.96    149.23 o
  10   1   3     9908.12     9235.53    343.82 o
  11   1   3    10752.43    10630.92    381.13 o
  12   1   3      145.15      196.05    307.97 o
  13   1   3     2087.85     1760.05    243.60 o
  14   1   3       57.10      147.77    209.58 o
  15   1   3       38.43     -346.38    346.38 o
  16   1   3     1529.83     1846.74    287.12 o
  17   1   3      792.46      305.41    279.44 o
  18   1   3       35.65        0.00    484.27 o
  19   1   3      657.81     1483.90    302.85 o
 -20   2   3       14.86     -117.04    303.22 o
 -19   2   3       37.40     -510.24    522.68 o
 -18   2   3      414.69      331.02    275.05 o
 -17   2   3      618.37      397.59    265.91 o
 -16   2   3        0.06      -72.06    391.00 o
 -15   2   3     1383.89      760.42    267.74 o
 -14   2   3       33.17      -87.42    373.81 o
 -13   2   3        4.12     -159.47    214.70 o
 -12   2   3        9.54      217.63    337.23 o
 -11   2   3      594.90      374.18    196.42 o
 -10   2   3     2656.94     3082.29    223.85 o
  -9   2   3     4190.63     4381.85    224.21 o
  -8   2   3    12170.01    12544.60    400.88 o
  -7   2   3    11309.56    10897.20    369.06 o
  -6   2   3      413.84      287.86    115.22 o
  -5   2   3     1246.19     1535.84    121.07 o
  -4   2   3      908.55     1102.05    125.09 o
  -3   2   3    22336.69    21803.17    540.60 o
  -2   2   3    13995.78    16195.65    446.23 o
  -1   2   3    29762.15    29801.69    511.34 o
   0   2   3    16710.87    15780.97    273.87 o
   1   2   3    20418.49    21607.49    463.06 o
   2   2   3     5731.95     6923.91    215.43 o
   3   2   3      604.23      652.16    106.44 o
   4   2   3      531.29      640.82    102.78 o
   5   2   3    16576.43    16401.94    390.64 o
   6   2   3       10.36      116.31    190.93 o
   7   2   3     2063.23     1975.86    149.23 o
   8   2   3    10222.76    10022.29    312.36 o
   9   2   3      688.61      932.33    173.74 o
  10   2   3       30.08      291.88    162.76 o
  11   2   3        5.84     -368.32    368.32 o
  12   2   3      699.92      690.93    212.87 o
  13   2   3     1149.45      694.22    239.58 o
  14   2   3     1211.60     1129.11    246.89 o
  15   2   3       28.51     -301.39    422.09 o
  16   2   3      676.87      703.73    258.59 o
  17   2   3        2.32     -322.60    437.82 o
  18   2   3        3.30     -130.58    281.27 o
  19   2   3       27.62     -187.27    516.46 o
 -19   3   3        4.99       47.18    543.16 o
 -18   3   3       84.63      410.02    260.06 o
 -17   3   3      290.85       81.20    280.54 o
 -16   3   3        5.63     -220.56    431.60 o
 -15   3   3     1522.90     1668.61    293.34 o
 -14   3   3      884.84      846.01    255.67 o
 -13   3   3       43.67     -136.80    355.52 o
 -12   3   3     5435.16     5936.34    312.36 o
 -11   3   3      566.49      520.12    191.29 o
 -10   3   3      138.84     -103.88    298.10 o
  -9   3   3        3.43     -265.18    265.18 o
  -8   3   3       16.35      243.60    151.79 o
  -7   3   3     7657.88     7816.74    236.65 o
  -6   3   3     7598.99     7655.07    247.62 o
  -5   3   3     8262.56     8098.37    241.77 o
  -4   3   3     9558.42     9026.68    295.17 o
  -3   3   3    25103.70    25517.14    619.24 o
  -2   3   3     1606.12     1583.03    121.80 o
  -1   3   3     3591.69     3196.77    125.46 o
   0   3   3    10718.50    10100.46    177.73 o
   1   3   3     5177.03     5134.96    148.50 o
   2   3   3    35033.57    36550.76    671.18 o
   3   3   3    12368.73    13734.06    329.92 o
   4   3   3     3825.32     3395.38    143.75 o
   5   3   3     5007.03     5041.32    176.30 o
   6   3   3      252.20      206.66    116.31 o
   7   3   3      591.49      389.17    157.64 o
   8   3   3     2980.11     2630.94    202.27 o
   9   3   3     1863.13     1916.97    207.75 o
  10   3   3     3181.52     3023.04    245.06 o
  11   3   3     3613.58     3792.24    278.35 o
  12   3   3       98.33     -257.86    370.15 o
  13   3   3     1502.88     1635.33    260.42 o
  14   3   3        0.28     -104.97    217.26 o
  15   3   3       72.71     -267.74    267.74 o
  16   3   3      253.07      -62.18    235.55 o
  17   3   3      476.78      944.40    275.42 o
  18   3   3       53.10       88.15    497.80 o
  19   3   3      191.93     -142.28    308.70 o
 -19   4   3        1.12     -385.51    509.87 o
 -18   4   3      401.86      134.97    523.04 o
 -17   4   3     1442.86     2316.02    323.70 o
 -16   4   3      109.90      302.85    243.23 o
 -15   4   3     2046.96     2595.82    303.58 o
 -14   4   3     1057.49      690.93    263.72 o
 -13   4   3      177.09     -142.28    395.02 o
 -12   4   3      542.61      487.56    208.12 o
 -11   4   3      586.30      597.66    203.36 o
 -10   4   3      433.04      478.05    185.44 o
  -9   4   3    15058.13    14009.85    400.88 o
  -8   4   3     1304.25     1077.91    174.47 o
  -7   4   3     9254.71     8991.57    294.44 o
  -6   4   3    19179.05    19784.89    463.06 o
  -5   4   3       36.78       29.26    253.11 o
  -4   4   3     4067.32     3829.55    170.81 o
  -3   4   3     9389.02     9085.20    264.08 o
  -2   4   3      468.53      608.63    111.56 o
  -1   4   3    62729.31    67259.55    919.53 o
   0   4   3    21790.05    22694.30    670.45 o
   1   4   3      960.70      856.25    112.29 o
   2   4   3     8988.02     8811.98    274.32 o
   3   4   3     2271.95     2101.68    133.14 o
   4   4   3     8802.92     9761.50    262.98 o
   5   4   3    24251.30    23063.59    497.07 o
   6   4   3    11924.42    11870.49    318.95 o
   7   4   3    10036.14     9340.51    300.66 o
   8   4   3     7595.00     7116.30    301.76 o
   9   4   3      265.71      102.41    316.39 o
  10   4   3      799.64      495.61    202.27 o
  11   4   3     1359.81     1717.99    239.94 o
  12   4   3      353.99      242.14    218.00 o
  13   4   3     1159.92     1103.87    249.45 o
  14   4   3     3533.87     3856.61    351.86 o
  15   4   3       65.88     -253.11    253.11 o
  16   4   3      621.49      585.59    271.03 o
  17   4   3       79.45      126.55    335.04 o
  18   4   3       23.03     -450.62    533.28 o
 -19   5   3        3.69       49.38    472.57 o
 -18   5   3       21.75      506.22    269.93 o
 -17   5   3       17.90     -473.30    517.92 o
 -16   5   3      215.00     -358.81    521.21 o
 -15   5   3       61.35      145.57    414.41 o
 -14   5   3        1.55     -268.84    383.32 o
 -13   5   3        2.30       -9.88    210.68 o
 -12   5   3      148.09      376.74    208.49 o
 -11   5   3      531.42      474.40    226.77 o
 -10   5   3     1716.45     1537.30    244.70 o
  -9   5   3      545.79      968.54    203.00 o
  -8   5   3     1048.72      893.19    221.29 o
  -7   5   3     1326.23     1132.40    222.02 o
  -6   5   3       20.66      243.96    149.23 o
  -5   5   3     3169.98     2740.67    183.98 o
  -4   5   3     1181.17     1175.93    143.38 o
  -3   5   3     3630.89     3799.55    189.10 o
  -2   5   3      252.80     1043.89    149.96 o
  -1   5   3        1.19      -38.41    222.38 o
   0   5   3     1005.09     1032.19     87.01 o
   1   5   3     4736.69     4569.49    174.84 o
   2   5   3        0.37     -134.24    231.16 o
   3   5   3      693.67      629.85    125.46 o
   4   5   3        6.49     -103.88    258.96 o
   5   5   3      559.81      509.14    160.20 o
   6   5   3       39.23      305.41    189.10 o
   7   5   3       90.79      763.35    167.52 o
   8   5   3      267.83      -81.20    320.41 o
   9   5   3      483.81      191.66    194.59 o
  10   5   3       77.13      224.21    186.91 o
  11   5   3       17.94      -26.33    203.73 o
  12   5   3        1.08      -84.86    350.77 o
  13   5   3       36.55     -346.01    423.19 o
  14   5   3       84.90     -420.63    420.63 o
  15   5   3      259.64     -493.42    493.42 o
  16   5   3       15.13      121.43    437.82 o
  17   5   3        0.01     -174.47    277.98 o
  18   5   3        3.71      139.72    502.56 o
 -18   6   3      416.96      111.19    302.12 o
 -17   6   3      731.17     1164.23    312.36 o
 -16   6   3       59.70       13.90    276.52 o
 -15   6   3     1724.53     2196.05    336.14 o
 -14   6   3      812.88      978.78    248.35 o
 -13   6   3        2.43     -393.93    393.93 o
 -12   6   3      437.06     -322.60    419.90 o
 -11   6   3      224.68      163.50    230.07 o
 -10   6   3     4132.94     4057.78    307.61 o
  -9   6   3    11975.86    11937.79    407.46 o
  -8   6   3     1875.74     1941.11    230.07 o
  -7   6   3      565.06      476.59    195.32 o
  -6   6   3     2215.03     1995.24    219.46 o
  -5   6   3     3145.21     3286.75    230.07 o
  -4   6   3     3969.96     4069.85    245.06 o
  -3   6   3     5632.25     5391.36    265.18 o
  -2   6   3      310.80     -177.03    276.52 o
  -1   6   3     8769.52     8314.17    263.35 o
   0   6   3    13579.51    14132.66    279.38 o
   1   6   3     2513.73     2746.15    168.98 o
   2   6   3     3537.61     3974.02    198.61 o
   3   6   3       59.20      189.47    162.40 o
   4   6   3     1301.57     1250.55    191.66 o
   5   6   3     8055.85     7855.87    298.46 o
   6   6   3     4494.07     4219.08    277.98 o
   7   6   3     3015.76     2725.31    254.94 o
   8   6   3     6564.91     6238.10    337.97 o
   9   6   3      436.95     -396.85    396.85 o
  10   6   3      273.72     -103.15    359.91 o
  11   6   3      125.58      139.72    354.42 o
  12   6   3       28.82      -82.30    228.97 o
  13   6   3     1781.69     2027.79    295.54 o
  14   6   3     2511.76     2648.86    339.79 o
  15   6   3        1.47      196.42    394.66 o
  16   6   3      389.04      295.54    539.14 o
  17   6   3      183.55        0.00    298.10 o
  18   6   3        1.66      240.67    454.64 o
 -18   7   3       95.35       49.74    313.46 o
 -17   7   3       17.89     -185.81    583.76 o
 -16   7   3      166.81      127.29    545.35 o
 -15   7   3       73.08     -171.54    283.47 o
 -14   7   3       38.34       74.98    433.43 o
 -13   7   3       64.12     -279.44    359.91 o
 -12   7   3     1254.25      814.92    283.47 o
 -11   7   3      131.13      175.57    405.63 o
 -10   7   3      762.18      967.44    239.21 o
  -9   7   3     1404.89     1145.21    260.06 o
  -8   7   3     1013.30     1019.38    249.45 o
  -7   7   3        7.12      409.66    209.58 o
  -6   7   3     6240.06     6208.11    321.51 o
  -5   7   3     1154.88     1322.24    223.12 o
  -4   7   3     9506.05     9293.69    349.67 o
  -3   7   3     1634.46     1270.30    243.96 o
  -2   7   3     2054.96     2128.38    227.50 o
  -1   7   3      213.26       47.18    169.71 o
   0   7   3     3683.04     3469.59    163.74 o
   1   7   3        0.50      268.47    176.30 o
   2   7   3     4456.69     4424.64    246.89 o
   3   7   3     1146.48     1541.33    203.73 o
   4   7   3     1221.12     1218.36    201.54 o
   5   7   3     2537.77     2424.65    243.23 o
   6   7   3      861.53      370.15    223.12 o
   7   7   3      915.43     1205.19    235.19 o
   8   7   3     1371.47     1209.58    250.55 o
   9   7   3     1796.90     2055.23    261.52 o
  10   7   3      867.47      847.84    249.09 o
  11   7   3      767.23       61.45    465.25 o
  12   7   3       36.86     -296.63    430.87 o
  13   7   3      514.93      965.98    251.28 o
  14   7   3       51.74     -425.02    445.50 o
  15   7   3       24.78      331.02    520.48 o
  16   7   3       35.78     -283.83    283.83 o
  17   7   3      172.85       31.46    326.26 o
 -17   8   3      112.54     -194.95    538.77 o
 -16   8   3        4.25      228.24    510.61 o
 -15   8   3      269.89     -419.17    506.58 o
 -14   8   3      239.28       78.64    493.78 o
 -13   8   3      216.41     -186.54    458.67 o
 -12   8   3      101.19      607.17    242.14 o
 -11   8   3      142.96      230.43    427.58 o
 -10   8   3      767.27     1071.69    258.59 o
  -9   8   3     1458.50     1777.25    265.18 o
  -8   8   3      985.22      849.30    246.16 o
  -7   8   3      339.69      689.83    223.48 o
  -6   8   3      577.44      798.46    230.80 o
  -5   8   3      946.24     1558.52    246.52 o
  -4   8   3       27.29      167.89    390.64 o
  -3   8   3     2078.17     2503.65    277.25 o
  -2   8   3      918.37      647.04    214.70 o
  -1   8   3     5374.75     5334.30    264.45 o
   0   8   3     7254.71     6766.73    508.96 o
   1   8   3       22.21      148.87    373.44 o
   2   8   3      144.93     -329.19    329.19 o
   3   8   3      383.16      460.50    218.00 o
   4   8   3      870.19      826.99    227.87 o
   5   8   3     6354.73     6520.47    345.28 o
   6   8   3      494.40      772.13    215.80 o
   7   8   3     1054.85     1148.13    240.67 o
   8   8   3     3431.55     3272.12    302.12 o
   9   8   3      914.47     1219.82    265.54 o
  10   8   3      840.21        0.00    509.87 o
  11   8   3      373.92      485.73    257.13 o
  12   8   3       10.35     -548.65    548.65 o
  13   8   3     1062.80     1116.68    294.07 o
  14   8   3      392.85      246.52    482.44 o
  15   8   3       46.49       43.53    511.70 o
  16   8   3       43.85     -138.62    298.83 o
 -16   9   3        9.49     -306.88    306.88 o
 -15   9   3      123.93     -317.85    543.16 o
 -14   9   3      415.81      656.55    264.81 o
 -13   9   3      122.39      316.02    265.91 o
 -12   9   3      921.26       37.67    555.23 o
 -11   9   3      194.37      142.65    442.21 o
 -10   9   3      809.54     1022.31    284.93 o
  -9   9   3       52.48     -255.67    448.06 o
  -8   9   3      201.28     -351.50    430.14 o
  -7   9   3      103.26     -223.85    420.63 o
  -6   9   3     2534.06     2144.47    292.25 o
  -5   9   3       12.31      131.31    234.09 o
  -4   9   3     6263.84     5816.01    373.44 o
  -3   9   3     1537.28     1623.26    298.10 o
  -2   9   3       72.97      -92.54    359.91 o
  -1   9   3      253.81      193.12    200.44 o
   0   9   3       14.04     -371.25    371.25 o
   1   9   3     2251.76     2084.49    269.20 o
   2   9   3     6585.10     6279.43    357.35 o
   3   9   3     2551.66     2688.36    268.47 o
   4   9   3      272.20       33.28    242.50 o
   5   9   3     2393.38     2813.09    275.79 o
   6   9   3      182.19      -80.83    393.56 o
   7   9   3       43.91       84.86    406.73 o
   8   9   3     1246.15     1749.08    277.98 o
   9   9   3      568.96      -64.01    482.44 o
  10   9   3      980.82      664.96    297.37 o
  11   9   3     2413.13     2673.73    339.79 o
  12   9   3       20.22     -271.40    423.19 o
  13   9   3       38.95     -164.96    432.33 o
  14   9   3       24.39     -451.35    451.35 o
  15   9   3       20.58     -138.26    498.54 o
 -15  10   3        0.47      193.12    328.09 o
 -14  10   3       69.76      152.52    322.24 o
 -13  10   3       86.08      -42.43    496.34 o
 -12  10   3      113.29       26.70    299.56 o
 -11  10   3      193.00     -562.18    562.18 o
 -10  10   3      494.34      257.50    486.47 o
  -9  10   3       84.05      187.27    257.50 o
  -8  10   3      112.02      380.76    255.30 o
  -7  10   3      186.51     -193.49    453.91 o
  -6  10   3        0.93      -59.62    467.81 o
  -5  10   3     1621.43     1663.13    295.17 o
  -4  10   3     1195.33     1279.44    286.03 o
  -3  10   3        5.51      252.01    471.47 o
  -2  10   3       52.55     -374.54    374.54 o
  -1  10   3        2.86      211.05    318.95 o
   0  10   3      134.14       45.13    210.17 o
   1  10   3     2106.46     2031.82    286.03 o
   2  10   3       94.85     -109.36    399.05 o
   3  10   3      319.13      -36.58    244.70 o
   4  10   3      411.22      844.55    235.55 o
   5  10   3        3.53      -96.56    234.82 o
   6  10   3      175.12      399.41    227.87 o
   7  10   3      371.26      160.20    448.79 o
   8  10   3       41.49      581.93    238.48 o
   9  10   3      390.34      246.52    465.98 o
  10  10   3      150.62      351.13    298.83 o
  11  10   3       31.21     -118.51    526.33 o
  12  10   3      143.53      376.37    288.95 o
  13  10   3       39.85      131.67    461.96 o
  14  10   3       62.16      -46.45    331.38 o
 -14  11   3       54.43     -603.14    603.14 o
 -13  11   3       83.92       46.45    604.24 o
 -12  11   3      816.56     1506.21    341.26 o
 -11  11   3      320.36      511.34    306.88 o
 -10  11   3       14.02       79.37    278.35 o
  -9  11   3      124.02      303.95    495.61 o
  -8  11   3       11.71      258.96    489.76 o
  -7  11   3      470.16      820.77    283.10 o
  -6  11   3     2474.78     2189.83    353.33 o
  -5  11   3      247.67     -506.58    506.58 o
  -4  11   3     1356.88     1205.92    306.88 o
  -3  11   3     2050.21     2247.62    331.75 o
  -2  11   3      237.53       62.55    399.78 o
  -1  11   3      791.04      383.32    256.40 o
   0  11   3      246.82      -98.57    295.75 o
   1  11   3      433.75      108.27    259.69 o
   2  11   3     2480.41     3029.25    319.31 o
   3  11   3     1679.05     1881.12    304.32 o
   4  11   3       90.64     -489.39    489.39 o
   5  11   3      634.93      410.39    266.64 o
   6  11   3      179.41      148.50    274.32 o
   7  11   3      152.39        0.00    452.08 o
   8  11   3      535.54      840.52    310.53 o
   9  11   3      112.26      -65.84    308.70 o
  10  11   3      441.21      588.88    306.14 o
  11  11   3      554.98      644.11    339.06 o
  12  11   3       27.84     -618.14    618.14 o
  13  11   3       21.89      329.55    590.34 o
 -12  12   3        1.48      -47.92    535.48 o
 -11  12   3      132.45      -91.81    601.68 o
 -10  12   3       16.58     -613.75    613.75 o
  -9  12   3      253.14      -41.70    537.67 o
  -8  12   3       35.11     -241.04    461.23 o
  -7  12   3      130.54       38.77    505.49 o
  -6  12   3        0.10     -264.45    521.94 o
  -5  12   3      252.40       24.87    286.76 o
  -4  12   3       13.26      -97.66    295.17 o
  -3  12   3      407.27     -483.17    483.17 o
  -2  12   3        1.24     -447.33    447.33 o
  -1  12   3      204.78     -209.95    461.59 o
   0  12   3        0.59     -247.42    408.74 o
   1  12   3      281.17      220.56    476.59 o
   2  12   3       41.53       35.84    449.89 o
   3  12   3      179.22     -143.01    457.57 o
   4  12   3      249.94      -72.42    482.81 o
   5  12   3       50.89      363.57    261.89 o
   6  12   3        0.84      192.76    409.66 o
   7  12   3      144.80     -552.67    552.67 o
   8  12   3      115.41     -165.33    557.06 o
   9  12   3      136.81      344.55    581.20 o
  10  12   3      253.36      -89.25    340.53 o
  11  12   3        7.15     -500.00    500.00 o
 -10  13   3        0.51     -239.94    577.54 o
  -9  13   3       14.37      -92.90    585.95 o
  -8  13   3       23.76     -603.51    603.51 o
  -7  13   3      354.65      683.61    312.36 o
  -6  13   3      519.26      735.92    334.31 o
  -5  13   3        2.69      460.86    298.10 o
  -4  13   3      368.70      566.93    279.81 o
  -3  13   3      486.20      379.30    312.73 o
  -2  13   3      418.16       38.77    479.15 o
  -1  13   3      170.53     -282.74    282.74 o
   0  13   3       27.09     -193.35    230.43 o
   1  13   3      546.03      742.13    298.46 o
   2  13   3      764.60      571.69    346.74 o
   3  13   3      574.41      500.00    317.85 o
   4  13   3       62.55     -109.00    292.25 o
   5  13   3      313.71       27.80    312.00 o
   6  13   3      409.14       42.43    582.66 o
   7  13   3      179.15      419.53    299.93 o
   8  13   3      168.90      313.83    572.05 o
   9  13   3       31.56      139.72    587.78 o
  -7  14   3      193.21      509.51    336.14 o
  -6  14   3      143.52      186.54    577.91 o
  -5  14   3       49.81     -287.49    333.21 o
  -4  14   3       12.62     -175.57    497.07 o
  -3  14   3      386.20       99.12    610.83 o
  -2  14   3        9.53      401.97    279.08 o
  -1  14   3      593.76      440.38    333.58 o
   0  14   3      172.36     -147.65    384.80 o
   1  14   3       95.62      263.72    326.63 o
   2  14   3       70.26     -291.15    291.15 o
   3  14   3        6.34      313.09    504.02 o
   4  14   3       13.68     -538.77    560.72 o
   5  14   3      337.50     -455.74    604.24 o
   6  14   3      105.40        0.00    581.20 o
   7  14   3      109.71     -380.76    645.21 o
  -1  15   3       91.23     -114.48    336.87 o
   0  15   3       42.01      249.80    366.56 o
   1  15   3      103.76     -310.17    566.93 o
 -20   0   4        2.81      249.82    545.72 o
 -19   0   4     1103.96     1249.81    339.06 o
 -18   0   4     1151.90     1679.59    329.19 o
 -17   0   4       85.74     -411.85    411.85 o
 -16   0   4       48.28     -212.87    426.11 o
 -15   0   4      185.76      130.21    345.28 o
 -14   0   4       15.58       29.26    336.14 o
 -13   0   4     5846.19     5204.82    335.04 o
 -12   0   4     3232.82     3143.37    261.89 o
 -11   0   4     5868.88     5545.71    289.32 o
 -10   0   4    16593.54    15046.79    493.78 o
  -9   0   4     2597.00     2769.20    200.44 o
  -8   0   4     4602.62     4609.35    190.56 o
  -7   0   4    18395.90    17888.04    439.65 o
  -6   0   4      696.09      652.16    118.14 o
  -5   0   4    13825.70    13343.42    337.23 o
  -4   0   4    50901.87    47349.21    798.83 o
  -3   0   4    11023.26    11964.50    286.76 o
  -2   0   4      355.42      502.56    102.78 o
  -1   0   4    30733.90    30811.57    527.80 o
   0   0   4    15025.87    17061.85    367.78 o
   1   0   4     9000.46    11822.94    256.03 o
   2   0   4     8741.30     8469.26    233.36 o
   3   0   4     3701.81     3442.20    126.19 o
   4   0   4   100712.27    94283.27   1136.79 o
   5   0   4    10644.89     9273.21    306.14 o
   6   0   4    12177.31    11215.05    333.58 o
   7   0   4     9318.38     9210.29    276.88 o
   8   0   4    15150.70    13818.55    361.74 o
   9   0   4     8657.84     7472.92    308.70 o
  10   0   4     7526.75     6975.11    299.19 o
  11   0   4       18.87       22.68    305.41 o
  12   0   4    10000.20    10275.03    409.29 o
  13   0   4     1584.84     1685.44    259.33 o
  14   0   4       49.03     -180.32    368.32 o
  15   0   4       30.33      100.95    313.09 o
  16   0   4      174.23     -109.73    415.14 o
  17   0   4      438.37      499.27    282.74 o
  18   0   4     1166.31      999.27    328.09 o
  19   0   4      433.26      673.37    321.51 o
 -20   1   4       11.43     -200.44    525.60 o
 -19   1   4       21.71     -138.99    550.84 o
 -18   1   4       96.55      -42.06    435.26 o
 -17   1   4       24.17      -38.77    421.73 o
 -16   1   4       25.88      142.28    355.89 o
 -15   1   4      279.65       65.11    232.63 o
 -14   1   4      636.45      653.25    224.21 o
 -13   1   4      558.21      329.19    231.89 o
 -12   1   4      798.73      663.86    211.41 o
 -11   1   4       88.81      -66.20    304.68 o
 -10   1   4      389.68      566.93    169.71 o
  -9   1   4        7.25     -153.99    153.99 o
  -8   1   4        1.43     -210.68    220.56 o
  -7   1   4    10539.53     9562.16    241.40 o
  -6   1   4       21.86       65.11    102.41 o
  -5   1   4       48.63     -214.34    214.34 o
  -4   1   4    13479.27    13050.08    329.92 o
  -3   1   4     3755.18     3759.32    145.21 o
  -2   1   4     8270.52     8364.65    246.16 o
  -1   1   4       21.23      -83.39    168.25 o
   0   1   4     5372.52     6046.26    290.23 o
   1   1   4     3830.42     4130.94    126.19 o
   2   1   4      307.62      283.10     94.00 o
   3   1   4     3015.66     2941.84    128.38 o
   4   1   4     1047.12      953.55    111.92 o
   5   1   4     1046.47     1194.95    117.78 o
   6   1   4      657.89      483.54    111.56 o
   7   1   4      215.99     -235.55    237.38 o
   8   1   4      456.31      291.88    148.13 o
   9   1   4      386.19      270.67    156.91 o
  10   1   4       97.01     -143.75    265.54 o
  11   1   4       87.61      -68.76    347.48 o
  12   1   4      196.12      293.71    199.34 o
  13   1   4      220.67      349.67    203.36 o
  14   1   4        0.85       82.66    187.64 o
  15   1   4      212.50      224.94    208.49 o
  16   1   4       72.19      220.19    226.04 o
  17   1   4       24.03     -243.60    477.32 o
  18   1   4        6.50      -87.42    496.71 o
  19   1   4        0.54      -47.18    550.84 o
 -20   2   4        4.10     -476.96    476.96 o
 -19   2   4      847.98     1591.07    312.73 o
 -18   2   4      659.21      976.59    301.02 o
 -17   2   4        0.32       78.64    443.67 o
 -16   2   4       15.80     -416.97    416.97 o
 -15   2   4       55.59      -66.20    219.82 o
 -14   2   4      256.06      118.87    396.49 o
 -13   2   4     6359.67     7450.97    362.47 o
 -12   2   4     4251.04     4970.73    306.88 o
 -11   2   4      507.93      633.87    182.88 o
 -10   2   4     8766.60     8972.18    322.60 o
  -9   2   4      399.04       55.60    307.24 o
  -8   2   4      679.62      616.68    150.69 o
  -7   2   4     6117.67     6094.35    203.73 o
  -6   2   4     3126.22     2678.49    155.82 o
  -5   2   4    25710.21    24026.65    660.20 o
  -4   2   4     5984.78     6241.76    183.25 o
  -3   2   4    12450.95    11613.73    308.34 o
  -2   2   4      561.22      843.45    100.22 o
  -1   2   4     5349.12     4879.29    155.45 o
   0   2   4     1935.99     1784.42     77.91 o
   1   2   4     6243.25     6042.78    172.64 o
   2   2   4      528.33      719.09    102.41 o
   3   2   4    18196.80    17659.80    502.93 o
   4   2   4    25104.77    27235.13    644.11 o
   5   2   4     2075.24     2104.60    145.21 o
   6   2   4    11601.89    11333.55    365.40 o
   7   2   4     2315.41     2168.25    190.93 o
   8   2   4     1195.23     1178.49    182.52 o
   9   2   4     6214.96     5826.98    275.79 o
  10   2   4     5932.50     5256.02    298.83 o
  11   2   4      302.44      140.45    352.96 o
  12   2   4     4190.32     4766.27    290.78 o
  13   2   4     2814.22     2800.65    288.22 o
  14   2   4       51.84     -345.65    362.11 o
  15   2   4       58.44      205.19    335.04 o
  16   2   4       45.03     -415.51    415.51 o
  17   2   4       86.97     -410.75    496.34 o
  18   2   4      932.30      895.02    331.75 o
  19   2   4      241.59      189.83    502.56 o
 -19   3   4        4.73      142.65    527.07 o
 -18   3   4      140.44      417.70    265.91 o
 -17   3   4      120.85      239.58    437.45 o
 -16   3   4     2475.02     2690.56    335.41 o
 -15   3   4     1767.73     2122.53    295.54 o
 -14   3   4      807.12      822.60    243.23 o
 -13   3   4     1071.57     1248.72    231.89 o
 -12   3   4        0.18      128.02    342.35 o
 -11   3   4       48.82     -233.72    345.28 o
 -10   3   4     4900.55     4546.08    260.79 o
  -9   3   4     1131.80     1328.09    186.17 o
  -8   3   4     5316.74     5156.54    237.75 o
  -7   3   4     6696.40     6213.96    215.80 o
  -6   3   4       35.74     -151.43    246.16 o
  -5   3   4      995.83     1295.17    144.48 o
  -4   3   4       84.62        2.93    111.19 o
  -3   3   4       15.19      126.55    115.22 o
  -2   3   4      229.27       92.17    209.22 o
  -1   3   4      136.59      417.70    101.32 o
   0   3   4     2588.85     3108.94     90.53 o
   1   3   4    11515.30    12401.22    294.44 o
   2   3   4     1343.77     1147.40    114.85 o
   3   3   4     3436.70     3251.27    152.16 o
   4   3   4      888.45      810.90    112.29 o
   5   3   4     1055.16     1096.19    127.65 o
   6   3   4     4637.09     4403.79    188.00 o
   7   3   4    18391.72    17435.59    490.85 o
   8   3   4       29.62       54.50    256.77 o
   9   3   4     8165.43     7547.53    329.19 o
  10   3   4     1641.42     1297.36    224.58 o
  11   3   4       14.10       -8.41    193.49 o
  12   3   4      709.40      618.51    226.77 o
  13   3   4     1996.15     1821.14    287.49 o
  14   3   4       18.85        0.00    370.15 o
  15   3   4     2020.39     2530.72    314.56 o
  16   3   4      403.29      193.49    472.20 o
  17   3   4       30.07       97.66    271.76 o
  18   3   4        8.88      597.29    257.86 o
  19   3   4        6.00     -433.80    534.75 o
 -19   4   4      120.31      291.51    490.85 o
 -18   4   4       53.44     -132.77    478.05 o
 -17   4   4       38.12      -82.30    498.90 o
 -16   4   4        1.02     -307.61    486.47 o
 -15   4   4        2.58       70.96    247.99 o
 -14   4   4      303.08      -65.47    430.50 o
 -13   4   4      809.91      377.83    239.21 o
 -12   4   4      316.91      240.67    213.24 o
 -11   4   4      670.49      810.90    205.19 o
 -10   4   4      734.25      751.28    194.59 o
  -9   4   4      369.51      579.00    189.47 o
  -8   4   4      384.64      373.08    184.71 o
  -7   4   4      566.36      160.57    282.00 o
  -6   4   4     4220.79     4774.31    210.68 o
  -5   4   4     2959.08     3185.44    174.84 o
  -4   4   4        2.22      -46.09    244.70 o
  -3   4   4      261.31      150.33    123.63 o
  -2   4   4     1348.02     1820.41    140.09 o
  -1   4   4      603.25      659.47    111.19 o
   0   4   4     4917.82     5593.89    131.86 o
   1   4   4      971.42      813.82    112.29 o
   2   4   4     1312.64     1442.94    122.53 o
   3   4   4     1012.30     1232.62    128.02 o
   4   4   4     6064.79     6111.18    194.95 o
   5   4   4     7857.87     7656.53    242.14 o
   6   4   4      434.41      481.34    166.79 o
   7   4   4       42.28      106.80    285.66 o
   8   4   4      316.67      155.45    337.60 o
   9   4   4      150.46      296.63    171.18 o
  10   4   4      621.42      859.54    203.73 o
  11   4   4      171.27      143.75    196.05 o
  12   4   4      693.64      561.81    218.00 o
  13   4   4      483.80      810.90    230.80 o
  14   4   4       44.32     -300.29    443.67 o
  15   4   4      103.53      -60.35    246.89 o
  16   4   4       67.36      358.45    260.79 o
  17   4   4        0.63     -519.38    519.38 o
  18   4   4      328.40      443.31    313.09 o
 -19   5   4       31.22       50.11    287.12 o
 -18   5   4       61.45        0.00    534.01 o
 -17   5   4       19.62      -84.86    494.51 o
 -16   5   4     2319.08     2297.00    336.14 o
 -15   5   4      427.68      937.45    257.50 o
 -14   5   4      316.54      -68.40    425.38 o
 -13   5   4     3606.08     4099.85    313.46 o
 -12   5   4        0.04     -212.51    212.51 o
 -11   5   4      297.34        0.00    344.18 o
 -10   5   4      990.01      836.14    222.38 o
  -9   5   4     2438.39     3308.70    233.36 o
  -8   5   4    16624.04    18080.79    554.86 o
  -7   5   4    19433.44    18257.09    531.45 o
  -6   5   4      284.08      131.31    318.95 o
  -5   5   4    10320.54     9738.09    310.17 o
  -4   5   4      788.85      850.77    146.67 o
  -3   5   4      618.80      582.30    135.70 o
  -2   5   4    39388.09    39337.88    855.16 o
  -1   5   4    23933.87    23594.68    653.62 o
   0   5   4    10428.16     9665.51    205.10 o
   1   5   4    28842.96    30595.77    754.20 o
   2   5   4     2381.67     2655.81    163.50 o
   3   5   4      974.91     1121.07    134.60 o
   4   5   4     3813.07     3078.27    205.56 o
   5   5   4     3946.50     4335.76    233.72 o
   6   5   4     5117.79     4831.37    254.94 o
   7   5   4    23394.29    23631.26    603.88 o
   8   5   4      979.48      957.94    220.19 o
   9   5   4     3068.32     3232.99    265.54 o
  10   5   4      385.50      659.11    202.27 o
  11   5   4      339.49      -53.40    345.65 o
  12   5   4      112.83        0.00    376.74 o
  13   5   4     1704.50     1310.53    297.00 o
  14   5   4      153.38     -104.24    463.06 o
  15   5   4     1576.70     1685.07    307.97 o
  16   5   4      844.74      -41.33    579.00 o
  17   5   4       44.29      -29.63    295.54 o
  18   5   4       38.71     -425.38    470.37 o
 -18   6   4        0.11      -64.01    303.22 o
 -17   6   4      191.48      294.07    293.34 o
 -16   6   4      187.50     -205.19    452.08 o
 -15   6   4      131.78       77.54    448.79 o
 -14   6   4      124.74     -433.06    441.84 o
 -13   6   4       19.62      134.24    224.21 o
 -12   6   4       12.11       59.99    215.07 o
 -11   6   4     1131.05     1535.11    240.67 o
 -10   6   4      164.89       77.91    389.90 o
  -9   6   4      192.80      526.33    211.78 o
  -8   6   4      284.14      608.26    211.05 o
  -7   6   4      292.76       87.42    341.26 o
  -6   6   4      498.64      433.80    200.80 o
  -5   6   4     1859.12     1932.33    220.19 o
  -4   6   4     2590.58     2800.65    222.38 o
  -3   6   4     1269.24     1057.79    183.98 o
  -2   6   4     2286.65     2077.54    192.03 o
  -1   6   4      139.66     -219.09    267.01 o
   0   6   4        0.48      525.95    108.71 o
   1   6   4      623.30      836.14    153.25 o
   2   6   4     4587.97     4416.60    232.99 o
   3   6   4      430.65      429.77    163.13 o
   4   6   4     1139.98     1101.68    180.69 o
   5   6   4     1080.62     1057.79    199.34 o
   6   6   4       61.79     -260.06    338.70 o
   7   6   4     2082.33     2449.52    244.33 o
   8   6   4     2890.25     3058.52    284.93 o
   9   6   4      384.15      197.88    403.07 o
  10   6   4     1149.59      919.53    237.38 o
  11   6   4        7.69     -393.20    393.20 o
  12   6   4       54.42     -224.58    224.58 o
  13   6   4        9.92     -237.75    389.17 o
  14   6   4      802.25      877.83    291.15 o
  15   6   4        1.83     -120.34    252.38 o
  16   6   4       81.65     -387.34    465.62 o
  17   6   4       25.40       45.72    561.81 o
 -18   7   4       53.75     -547.91    547.91 o
 -17   7   4      138.23     -188.00    325.53 o
 -16   7   4      848.92      790.78    336.14 o
 -15   7   4      900.96     1330.65    306.14 o
 -14   7   4      151.51      738.11    262.25 o
 -13   7   4      455.05      773.59    247.26 o
 -12   7   4      164.25     -431.24    431.24 o
 -11   7   4      282.15      270.30    444.40 o
 -10   7   4     2795.99     3227.50    283.47 o
  -9   7   4       78.84      220.92    233.72 o
  -8   7   4     3934.26     4019.01    280.91 o
  -7   7   4     4528.38     4252.73    303.22 o
  -6   7   4      112.77       70.59    377.47 o
  -5   7   4        4.16     -209.95    350.04 o
  -4   7   4        8.64      -38.77    210.68 o
  -3   7   4     1876.53     1942.57    241.04 o
  -2   7   4     6590.00     6855.14    289.68 o
  -1   7   4     1590.36     1656.54    186.54 o
   0   7   4      216.22      257.95    131.76 o
   1   7   4     7481.45     7700.79    309.80 o
   2   7   4     5107.13     4647.76    270.30 o
   3   7   4      191.53      137.16    339.06 o
   4   7   4       60.23      122.17    330.65 o
   5   7   4      265.64       78.27    202.27 o
   6   7   4     2082.19     1899.78    241.40 o
   7   7   4     6482.06     6604.59    351.50 o
   8   7   4      658.97      724.58    236.28 o
   9   7   4     2338.70     2249.08    278.35 o
  10   7   4     2004.31     1737.74    284.20 o
  11   7   4      151.09        0.00    360.28 o
  12   7   4      691.40      381.13    269.93 o
  13   7   4      685.35      925.75    272.86 o
  14   7   4      155.06      -26.33    285.66 o
  15   7   4      564.09      337.60    569.13 o
  16   7   4      379.02     -446.96    551.21 o
  17   7   4        0.66     -540.23    540.23 o
 -17   8   4       49.00       49.01    515.36 o
 -16   8   4      129.86       77.54    297.37 o
 -15   8   4       48.07     -290.05    290.05 o
 -14   8   4        0.01      119.97    514.63 o
 -13   8   4      640.83      838.70    267.74 o
 -12   8   4      363.68      250.91    440.38 o
 -11   8   4      672.71      854.06    280.17 o
 -10   8   4     1414.85     1508.41    280.91 o
  -9   8   4       11.26      231.53    363.93 o
  -8   8   4       77.05      110.09    219.46 o
  -7   8   4       66.61      -26.33    414.41 o
  -6   8   4      620.60      431.24    250.18 o
  -5   8   4     1869.84     1724.94    271.76 o
  -4   8   4     7077.62     6949.88    362.84 o
  -3   8   4      124.94      -15.73    210.68 o
  -2   8   4     6489.82     5798.45    307.24 o
  -1   8   4       27.99      175.20    178.49 o
   0   8   4      931.44     1064.90    145.51 o
   1   8   4     4836.45     4728.96    283.10 o
   2   8   4     2109.05     1811.99    238.11 o
   3   8   4     3141.85     3048.64    274.69 o
   4   8   4     4324.46     3887.34    308.70 o
   5   8   4       68.36     -385.88    385.88 o
   6   8   4      458.64      429.77    230.43 o
   7   8   4       60.68      156.91    367.96 o
   8   8   4       14.79      222.02    397.95 o
   9   8   4      359.88       88.15    440.38 o
  10   8   4     1524.22     1559.25    290.05 o
  11   8   4       86.24     -168.98    469.27 o
  12   8   4     1000.29      612.29    279.81 o
  13   8   4      185.47      -39.14    478.42 o
  14   8   4       52.61     -482.44    482.44 o
  15   8   4        4.86     -220.92    474.03 o
  16   8   4      102.10      172.64    302.12 o
 -16   9   4       49.51     -489.76    603.88 o
 -15   9   4       72.06       31.09    302.49 o
 -14   9   4        2.62     -579.37    579.37 o
 -13   9   4       77.31      121.07    517.92 o
 -12   9   4      411.43      591.44    291.51 o
 -11   9   4      537.57      790.42    277.98 o
 -10   9   4      137.58      103.88    410.75 o
  -9   9   4       49.92      197.88    456.11 o
  -8   9   4      444.95     -151.43    471.10 o
  -7   9   4     1150.58     1337.60    257.13 o
  -6   9   4      823.18        0.00    461.59 o
  -5   9   4      271.04       57.42    448.43 o
  -4   9   4     1075.66     1620.70    296.27 o
  -3   9   4     1008.15      922.82    270.67 o
  -2   9   4     2015.84     1937.45    260.06 o
  -1   9   4      355.71      187.27    359.18 o
   0   9   4      302.46      -11.62    257.91 o
   1   9   4      855.47      843.09    230.07 o
   2   9   4     2253.34     2040.23    262.25 o
   3   9   4     1829.02     1575.34    292.61 o
   4   9   4       51.61     -410.02    410.02 o
   5   9   4      367.80      132.77    425.02 o
   6   9   4      506.76      275.42    239.58 o
   7   9   4      589.33      711.78    247.62 o
   8   9   4      804.84      218.00    465.25 o
   9   9   4        1.80     -362.11    464.15 o
  10   9   4      374.91      -69.50    461.96 o
  11   9   4      377.59      292.25    467.45 o
  12   9   4       36.62      236.65    502.19 o
  13   9   4        3.57     -335.41    466.71 o
  14   9   4       48.86      220.56    505.12 o
  15   9   4       90.86     -421.73    568.40 o
 -15  10   4        0.07      -49.38    549.38 o
 -14  10   4       35.64      234.82    499.27 o
 -13  10   4      685.28     1154.35    318.95 o
 -12  10   4      209.47      205.19    459.40 o
 -11  10   4      712.48      885.15    306.14 o
 -10  10   4     1115.31     -226.04    626.19 o
  -9  10   4      279.52     -518.29    518.29 o
  -8  10   4       26.63        0.00    262.25 o
  -7  10   4      330.11      504.02    261.16 o
  -6  10   4        0.41     -232.99    271.40 o
  -5  10   4     1895.45     2235.18    335.04 o
  -4  10   4     5413.96     4932.32    391.73 o
  -3  10   4        3.02        0.00    395.76 o
  -2  10   4     2778.65     3079.73    293.71 o
  -1  10   4      999.03      590.71    242.50 o
   0  10   4       17.17     -127.22    262.67 o
   1  10   4     1922.70     1710.68    275.42 o
   2  10   4     1173.05      922.46    274.69 o
   3  10   4      813.77      911.85    258.59 o
   4  10   4     4084.84     4490.85    352.60 o
   5  10   4      170.30     -414.78    451.35 o
   6  10   4      149.06      292.25    221.29 o
   7  10   4       70.52      260.79    425.38 o
   8  10   4        6.51      148.13    240.31 o
   9  10   4      403.50      479.15    268.47 o
  10  10   4     1212.67     1385.15    326.26 o
  11  10   4       65.15      121.07    509.14 o
  12  10   4      790.19      665.69    325.16 o
  13  10   4      161.61      133.50    581.93 o
  14  10   4        0.00     -568.76    568.76 o
 -13  11   4       26.13      -47.92    606.80 o
 -12  11   4       36.44      182.52    587.78 o
 -11  11   4      224.67     -127.29    325.16 o
 -10  11   4       18.71     -445.87    507.68 o
  -9  11   4      127.95      233.36    467.08 o
  -8  11   4       66.26       76.08    387.71 o
  -7  11   4       88.35      111.19    457.94 o
  -6  11   4      206.49      182.15    302.85 o
  -5  11   4      362.66       36.94    504.75 o
  -4  11   4       62.74      178.86    297.73 o
  -3  11   4     1045.27      162.76    504.02 o
  -2  11   4       48.09     -402.34    402.34 o
  -1  11   4       46.47      -62.18    371.98 o
   0  11   4       39.31     -228.23    284.75 o
   1  11   4       54.71     -423.92    423.92 o
   2  11   4      637.78      516.46    251.65 o
   3  11   4      616.83       32.55    490.12 o
   4  11   4        2.04      131.67    424.29 o
   5  11   4      420.30     -202.63    475.49 o
   6  11   4        1.03      138.99    430.87 o
   7  11   4       34.93     -239.58    260.42 o
   8  11   4       93.98     -152.89    489.39 o
   9  11   4       98.11     -200.07    511.70 o
  10  11   4       10.51     -496.34    496.34 o
  11  11   4      256.33      173.74    559.25 o
  12  11   4       35.49     -408.92    614.48 o
  13  11   4       14.72     -190.93    514.26 o
 -12  12   4       13.22      442.57    360.64 o
 -11  12   4       79.99     -377.47    607.90 o
 -10  12   4      337.55       45.35    578.64 o
  -9  12   4      186.07     -551.94    577.54 o
  -8  12   4       61.59      328.82    506.58 o
  -7  12   4        0.03     -539.50    539.50 o
  -6  12   4      153.07      421.36    274.32 o
  -5  12   4     1234.46     1284.56    332.84 o
  -4  12   4     2001.73     2417.33    382.22 o
  -3  12   4       57.53      -71.32    442.57 o
  -2  12   4     1064.71      941.84    276.88 o
  -1  12   4      490.54      317.12    248.35 o
   0  12   4      257.40      181.76    221.47 o
   1  12   4      561.10      392.83    292.25 o
   2  12   4      198.67      543.52    258.96 o
   3  12   4      778.19      181.05    523.41 o
   4  12   4     1450.27     1430.50    306.14 o
   5  12   4      553.04     1172.27    290.05 o
   6  12   4       38.17     -248.35    278.71 o
   7  12   4       28.77      201.90    451.72 o
   8  12   4       40.12     -250.91    532.92 o
   9  12   4      182.69       57.79    307.61 o
  10  12   4      403.70      226.41    347.84 o
  11  12   4       14.39      -31.46    338.70 o
 -10  13   4       77.38      541.70    346.74 o
  -9  13   4       40.16       47.55    618.87 o
  -8  13   4      193.95        0.00    328.82 o
  -7  13   4      188.48       44.99    338.70 o
  -6  13   4       39.65     -343.82    343.82 o
  -5  13   4      199.03     -262.62    587.05 o
  -4  13   4        4.84     -615.21    615.21 o
  -3  13   4       49.18     -129.48    280.17 o
  -2  13   4      129.94      116.68    441.84 o
  -1  13   4      336.13      193.85    454.28 o
   0  13   4       84.09      114.95    328.46 o
   1  13   4      454.59      631.67    320.04 o
   2  13   4        5.22      -82.66    298.10 o
   3  13   4      226.08     -287.86    586.32 o
   4  13   4       39.57     -124.36    562.18 o
   5  13   4      131.12       42.43    509.51 o
   6  13   4       96.83      628.75    291.51 o
   7  13   4      196.31       43.89    307.97 o
   8  13   4        0.03       75.71    331.38 o
   9  13   4      138.54      -62.91    344.92 o
  -7  14   4        7.66     -312.36    368.32 o
  -6  14   4      178.35     -581.20    702.27 o
  -5  14   4      213.58      -65.11    376.74 o
  -4  14   4      164.65     -422.82    422.82 o
  -3  14   4       49.03     -132.41    315.29 o
  -2  14   4       27.11      222.38    497.07 o
  -1  14   4      242.55     -621.43    621.43 o
   0  14   4      217.85      166.59    272.66 o
   1  14   4      122.06     -326.26    545.35 o
   2  14   4        0.34      -91.08    565.10 o
   3  14   4      108.23       90.71    500.36 o
   4  14   4       97.82     -636.43    636.43 o
   5  14   4      173.90     -572.05    572.05 o
   6  14   4       48.09      314.56    329.92 o
 -20   1   5      457.82        0.00    586.32 o
 -19   1   5      615.61      205.56    328.82 o
 -18   1   5      147.29      227.50    248.35 o
 -17   1   5     1776.86     2580.10    323.34 o
 -16   1   5      252.77      750.18    230.07 o
 -15   1   5      227.64      144.48    216.90 o
 -14   1   5      771.30     1118.87    223.85 o
 -13   1   5      755.06     1225.67    211.78 o
 -12   1   5     3670.40     3758.22    277.98 o
 -11   1   5    10745.53    11116.29    377.47 o
 -10   1   5      269.34      341.62    187.27 o
  -9   1   5     6830.73     6331.37    285.30 o
  -8   1   5     1236.79     1195.32    162.76 o
  -7   1   5        1.31      -94.73    215.07 o
  -6   1   5       67.10      203.73    108.27 o
  -5   1   5     6503.08     6355.88    198.24 o
  -4   1   5      208.65      106.80    227.87 o
  -3   1   5    56264.38    56999.51    885.15 o
  -2   1   5     4342.20     3813.82    147.04 o
  -1   1   5     9765.69    10132.02    261.89 o
   0   1   5     8555.66     9130.01    320.41 o
   1   1   5      183.30      -77.54    190.56 o
   2   1   5    21977.33    23131.99    536.58 o
   3   1   5    12985.27    13459.37    332.48 o
   4   1   5       27.81      141.18     92.17 o
   5   1   5    13961.60    11577.15    364.30 o
   6   1   5    26949.06    25085.54    752.01 o
   7   1   5     3600.03     3577.53    210.31 o
   8   1   5     1101.43     1003.29    166.06 o
   9   1   5      143.90       19.39    273.59 o
  10   1   5     1224.83      972.57    199.34 o
  11   1   5     5448.96     5791.14    338.33 o
  12   1   5     8006.54     8803.20    401.61 o
  13   1   5       71.91      541.33    207.75 o
  14   1   5     1733.08     1880.39    279.44 o
  15   1   5      345.00      242.50    232.63 o
  16   1   5       11.74      230.43    215.07 o
  17   1   5      916.77     1233.72    301.39 o
  18   1   5      130.59       74.25    292.98 o
  19   1   5      224.93      335.77    309.80 o
 -20   2   5       63.00     -561.45    561.45 o
 -19   2   5       35.27     -501.46    501.46 o
 -18   2   5       80.39     -258.59    484.27 o
 -17   2   5      430.02      239.21    489.39 o
 -16   2   5      166.94     -454.28    454.28 o
 -15   2   5       88.28      135.33    226.04 o
 -14   2   5     2835.51     3154.35    289.32 o
 -13   2   5       90.05     -390.64    402.34 o
 -12   2   5      692.14      919.53    210.68 o
 -11   2   5     1158.02     1659.84    218.00 o
 -10   2   5     1811.16     1795.17    209.22 o
  -9   2   5     2038.77     1670.44    208.85 o
  -8   2   5     5195.12     4959.76    246.89 o
  -7   2   5      724.14      650.69    142.28 o
  -6   2   5    12306.03    11902.31    364.30 o
  -5   2   5     4512.20     4572.05    174.47 o
  -4   2   5     5564.31     5162.39    180.69 o
  -3   2   5     1496.23     1300.66    122.90 o
  -2   2   5    19953.85    22394.25    553.40 o
  -1   2   5     1074.81      861.37     99.12 o
   0   2   5    43482.07    40581.00   1208.67 o
   1   2   5    21613.26    20860.60    540.60 o
   2   2   5    11637.99    11856.96    303.58 o
   3   2   5     3980.31     3834.30    148.13 o
   4   2   5     2408.29     2160.93    151.06 o
   5   2   5      225.45      -39.87    221.65 o
   6   2   5     6871.86     6449.51    218.36 o
   7   2   5     1723.06     1583.03    180.32 o
   8   2   5     9333.68     8685.42    317.85 o
   9   2   5     1793.59     1407.46    204.83 o
  10   2   5      107.18      190.20    179.59 o
  11   2   5       80.47      158.74    189.10 o
  12   2   5        9.35      -64.37    205.56 o
  13   2   5        2.11       20.12    213.97 o
  14   2   5      417.28      377.47    212.87 o
  15   2   5      510.61      632.77    246.89 o
  16   2   5      332.95      686.17    245.43 o
  17   2   5      352.47     -252.38    482.81 o
  18   2   5       41.93     -164.59    309.80 o
 -19   3   5      208.92      486.10    317.48 o
 -18   3   5       45.67     -267.74    267.74 o
 -17   3   5      485.64      325.53    289.68 o
 -16   3   5      100.29        0.00    400.15 o
 -15   3   5       50.18     -138.26    401.24 o
 -14   3   5      284.72       62.18    407.09 o
 -13   3   5      101.89     -143.75    211.78 o
 -12   3   5     1845.29     1969.64    254.21 o
 -11   3   5     1044.30     1098.75    205.56 o
 -10   3   5       19.10       44.99    302.85 o
  -9   3   5     2620.50     2351.49    224.94 o
  -8   3   5      349.43      610.09    166.79 o
  -7   3   5      316.00      253.47    159.47 o
  -6   3   5        4.86       16.46    116.68 o
  -5   3   5     6354.54     6021.57    200.44 o
  -4   3   5     2545.98     2754.20    158.38 o
  -3   3   5    13746.43    12192.73    343.45 o
  -2   3   5     7329.16     7306.13    218.36 o
  -1   3   5     6971.35     6374.16    192.03 o
   0   3   5       68.80      111.91    128.20 o
   1   3   5     1010.62     1042.43    119.97 o
   2   3   5     7755.37     7520.47    226.77 o
   3   3   5    12597.84    13370.49    345.28 o
   4   3   5      880.28      743.96    115.22 o
   5   3   5     9453.50     9115.93    276.88 o
   6   3   5    16677.22    16487.16    452.08 o
   7   3   5      362.22     -329.19    329.19 o
   8   3   5        1.49      -95.83    160.20 o
   9   3   5      257.52      195.32    178.13 o
  10   3   5       25.68      -71.32    326.26 o
  11   3   5     4017.26     3919.16    310.53 o
  12   3   5     2079.25     2408.55    271.40 o
  13   3   5       28.81     -220.56    220.56 o
  14   3   5      778.97      453.18    265.18 o
  15   3   5      273.85      263.35    248.35 o
  16   3   5      156.09     -488.66    488.66 o
  17   3   5      262.72       71.32    298.46 o
  18   3   5      126.40      198.24    308.34 o
 -19   4   5        0.96     -499.63    499.63 o
 -18   4   5        0.12      479.88    255.30 o
 -17   4   5      194.56     -292.61    510.24 o
 -16   4   5      656.32      424.65    279.44 o
 -15   4   5     1382.27     1394.66    285.30 o
 -14   4   5     3664.24     4055.22    334.31 o
 -13   4   5      317.91     -469.27    469.27 o
 -12   4   5     1911.81     1726.77    246.52 o
 -11   4   5       15.68       25.24    306.51 o
 -10   4   5       76.38      142.65    302.12 o
  -9   4   5     3309.40     3346.37    252.38 o
  -8   4   5     9399.86     8751.26    322.97 o
  -7   4   5     1058.05      845.28    189.47 o
  -6   4   5    10599.96    10314.90    321.51 o
  -5   4   5     9041.37     9071.67    293.71 o
  -4   4   5       39.10     -224.21    247.26 o
  -3   4   5     1899.73     1874.17    141.18 o
  -2   4   5     2408.68     2514.63    145.21 o
  -1   4   5      440.57      414.04    107.17 o
   0   4   5    29915.97    31199.70   1022.31 o
   1   4   5     3107.17     3169.34    162.40 o
   2   4   5     3667.83     3667.88    160.94 o
   3   4   5     4541.51     4968.90    179.22 o
   4   4   5       15.98     -258.23    258.23 o
   5   4   5     1306.81     1570.22    166.06 o
   6   4   5     6448.09     6025.96    265.54 o
   7   4   5      426.65      530.72    170.45 o
   8   4   5     7621.31     7417.32    314.92 o
   9   4   5     4525.65     4028.89    277.25 o
  10   4   5        1.09     -369.79    369.79 o
  11   4   5      581.50      316.75    223.48 o
  12   4   5       32.39      147.40    401.24 o
  13   4   5       20.36      274.69    202.63 o
  14   4   5     1364.82     1565.47    292.25 o
  15   4   5      858.65     1111.56    280.54 o
  16   4   5      309.95      448.79    261.16 o
  17   4   5      947.95      972.20    312.36 o
  18   4   5       29.67       15.36    303.95 o
 -19   5   5       37.81      255.67    528.53 o
 -18   5   5        7.56     -190.56    500.36 o
 -17   5   5       15.27     -388.81    442.57 o
 -16   5   5       34.84      455.38    226.77 o
 -15   5   5       53.65      347.11    247.99 o
 -14   5   5       45.62      540.96    239.21 o
 -13   5   5       56.23     -438.55    438.55 o
 -12   5   5      113.55      116.31    353.69 o
 -11   5   5      215.97      188.73    380.39 o
 -10   5   5      141.21       24.87    332.48 o
  -9   5   5       73.97      434.89    194.59 o
  -8   5   5        0.15      178.49    329.55 o
  -7   5   5        2.75      613.75    203.36 o
  -6   5   5      145.90       40.60    319.31 o
  -5   5   5      770.46      957.94    182.88 o
  -4   5   5      956.05      998.90    169.35 o
  -3   5   5      639.80      754.94    127.65 o
  -2   5   5      105.78        0.00    258.59 o
  -1   5   5        3.49      299.93    130.21 o
   0   5   5      174.37       87.74    102.30 o
   1   5   5     2656.67     3115.57    183.25 o
   2   5   5     6856.88     7264.07    230.43 o
   3   5   5        6.54     -100.95    145.57 o
   4   5   5      635.13      843.45    154.72 o
   5   5   5       21.28     -293.71    293.71 o
   6   5   5      866.96      899.78    189.83 o
   7   5   5     3083.41     3240.30    275.79 o
   8   5   5       42.86      206.29    183.98 o
   9   5   5     1106.54     1270.30    240.67 o
  10   5   5        1.01     -232.26    232.26 o
  11   5   5       52.06      171.54    377.83 o
  12   5   5      474.13     -340.53    430.14 o
  13   5   5       10.75      -55.23    216.53 o
  14   5   5       40.29     -107.17    243.23 o
  15   5   5      263.95      562.54    290.42 o
  16   5   5       70.17     -295.54    515.36 o
  17   5   5        2.34      374.54    272.49 o
  18   5   5        0.00      176.66    283.10 o
 -18   6   5       23.36      263.72    278.71 o
 -17   6   5      278.48      400.51    285.66 o
 -16   6   5      259.39      531.09    269.93 o
 -15   6   5      521.07      482.44    296.63 o
 -14   6   5     2559.80     2662.76    345.28 o
 -13   6   5      310.65      -79.00    260.42 o
 -12   6   5      473.39      627.28    248.35 o
 -11   6   5       28.43     -115.58    388.81 o
 -10   6   5       75.41       62.91    220.56 o
  -9   6   5     1817.73     1574.61    245.43 o
  -8   6   5     5216.31     4512.79    312.73 o
  -7   6   5      168.92     -186.54    341.62 o
  -6   6   5     8022.87     8319.29    351.13 o
  -5   6   5     7608.92     7197.86    328.46 o
  -4   6   5        5.71      190.56    182.88 o
  -3   6   5        4.73       36.94    162.76 o
  -2   6   5       17.44       84.86    231.53 o
  -1   6   5     1848.78     1795.53    178.13 o
   0   6   5    22440.34    22207.40    841.07 o
   1   6   5     3402.52     3308.70    213.24 o
   2   6   5     5430.35     5911.47    254.57 o
   3   6   5     8148.20     7752.00    291.88 o
   4   6   5     1270.25     1368.32    190.20 o
   5   6   5     2347.42     2094.36    234.09 o
   6   6   5     5499.76     5701.52    298.46 o
   7   6   5       61.66     -370.15    370.15 o
   8   6   5     5624.76     6004.38    329.19 o
   9   6   5     5251.89     5155.80    340.53 o
  10   6   5      301.10      236.28    224.94 o
  11   6   5      962.40      903.07    248.35 o
  12   6   5       11.63      162.40    212.51 o
  13   6   5      198.82      -81.57    244.70 o
  14   6   5     1344.69     1478.42    293.34 o
  15   6   5      472.40     -232.63    310.90 o
  16   6   5       78.52     -130.94    506.58 o
  17   6   5      649.58      233.36    623.99 o
 -17   7   5      198.78      321.51    301.02 o
 -16   7   5        0.70      -43.89    454.64 o
 -15   7   5      158.59      -82.66    283.47 o
 -14   7   5        0.95       38.41    411.85 o
 -13   7   5      604.05      635.33    275.05 o
 -12   7   5       92.45      100.95    456.11 o
 -11   7   5     1832.37     2517.55    282.00 o
 -10   7   5       22.56     -402.34    402.34 o
  -9   7   5     2884.44     3123.62    304.32 o
  -8   7   5        0.43      211.41    211.41 o
  -7   7   5      992.47     1198.61    249.45 o
  -6   7   5      436.95      126.92    448.79 o
  -5   7   5     2865.69     2948.06    280.91 o
  -4   7   5     1484.60     1404.53    228.97 o
  -3   7   5     4315.99     4377.83    272.49 o
  -2   7   5     1055.94     1029.99    192.39 o
  -1   7   5     1805.66     1809.43    205.19 o
   0   7   5      314.92      415.11    156.18 o
   1   7   5      344.39       58.89    321.51 o
   2   7   5       35.30      159.11    316.75 o
   3   7   5     6363.92     5954.63    294.81 o
   4   7   5      899.98      882.95    215.80 o
   5   7   5     3009.84     2770.29    274.32 o
   6   7   5     1646.21     2069.13    246.89 o
   7   7   5     1293.75     1619.24    261.89 o
   8   7   5      146.29     -179.96    227.87 o
   9   7   5     1286.51     1026.70    270.67 o
  10   7   5       93.38     -275.42    433.80 o
  11   7   5      605.56      602.05    232.99 o
  12   7   5       99.23      103.51    418.43 o
  13   7   5      131.17      -73.88    262.98 o
  14   7   5      159.48      -67.30    277.61 o
  15   7   5       30.88     -297.73    297.73 o
  16   7   5       63.63     -584.49    584.49 o
 -17   8   5      120.59        0.00    322.97 o
 -16   8   5        2.19     -571.69    571.69 o
 -15   8   5      214.50      -87.05    461.23 o
 -14   8   5     1447.86     1802.85    344.18 o
 -13   8   5      263.84       38.41    461.96 o
 -12   8   5        0.06       72.42    250.55 o
 -11   8   5      221.80      637.16    252.74 o
 -10   8   5      241.41      161.67    269.20 o
  -9   8   5     3281.54     3177.75    316.39 o
  -8   8   5     3029.04     3268.83    312.00 o
  -7   8   5       29.29     -253.84    406.00 o
  -6   8   5     2959.98     3180.68    322.60 o
  -5   8   5      696.52      774.69    246.52 o
  -4   8   5      593.36      795.90    252.01 o
  -3   8   5     1343.01     1730.06    247.99 o
  -2   8   5      204.51      442.94    204.83 o
  -1   8   5     2763.64     2901.97    242.87 o
   0   8   5     5713.71     5585.09    209.26 o
   1   8   5     1939.24     1811.63    241.40 o
   2   8   5       49.62      394.66    209.95 o
   3   8   5      616.93       23.41    418.43 o
   4   8   5      372.54      553.77    236.28 o
   5   8   5      110.44      -92.90    215.07 o
   6   8   5       18.79      238.11    363.93 o
   7   8   5      328.71      491.59    203.00 o
   8   8   5      982.17      295.17    443.67 o
   9   8   5     2012.13     1663.49    311.63 o
  10   8   5      286.40      -43.53    248.72 o
  11   8   5      303.33      208.12    433.80 o
  12   8   5      101.21     -451.72    487.56 o
  13   8   5      183.63       40.23    284.56 o
  14   8   5      182.56      128.38    485.37 o
  15   8   5       42.24      150.33    277.25 o
  16   8   5       29.14     -384.05    494.15 o
 -16   9   5       40.46     -151.06    501.10 o
 -15   9   5       44.90      -95.10    554.86 o
 -14   9   5       14.26      -43.53    464.52 o
 -13   9   5       45.44     -495.61    535.11 o
 -12   9   5      587.74      885.51    287.86 o
 -11   9   5     2728.00     2841.98    369.79 o
 -10   9   5      159.63       58.52    269.20 o
  -9   9   5      818.34     1034.01    290.42 o
  -8   9   5     1066.87     1465.61    274.32 o
  -7   9   5       33.63       93.64    474.03 o
  -6   9   5     1622.71     1610.46    294.07 o
  -5   9   5     2345.53     1953.54    305.78 o
  -4   9   5       33.83      171.91    384.42 o
  -3   9   5     4099.62     4190.92    318.95 o
  -2   9   5     3773.10     3668.61    279.08 o
  -1   9   5       56.08      -96.20    314.56 o
   0   9   5      768.54      600.00    383.32 o
   1   9   5      989.41      851.50    252.74 o
   2   9   5      105.84     -210.31    373.81 o
   3   9   5     3323.37     3744.32    302.12 o
   4   9   5     2762.97     2053.76    288.59 o
   5   9   5     2404.87     2779.80    289.32 o
   6   9   5      561.00      625.46    241.40 o
   7   9   5      361.70      153.25    442.94 o
   8   9   5      201.80      297.73    235.55 o
   9   9   5      120.64       67.67    447.33 o
  10   9   5        0.34        0.00    444.40 o
  11   9   5      932.17      764.81    296.27 o
  12   9   5      368.82       27.07    300.66 o
  13   9   5      242.84      271.03    286.39 o
  14   9   5      221.01     -558.89    558.89 o
  15   9   5       16.37     -238.84    512.43 o
 -15  10   5       11.36     -286.76    340.89 o
 -14  10   5        5.89      335.77    528.16 o
 -13  10   5       61.39      132.77    514.63 o
 -12  10   5      193.67      -28.16    297.37 o
 -11  10   5       42.66      -39.87    554.50 o
 -10  10   5      378.17      191.29    520.48 o
  -9  10   5       81.05       12.44    277.25 o
  -8  10   5        8.38     -142.65    449.52 o
  -7  10   5      126.12       11.70    263.72 o
  -6  10   5       25.59     -105.71    467.81 o
  -5  10   5      837.96      858.08    302.12 o
  -4  10   5      367.35      286.03    483.17 o
  -3  10   5       34.09     -143.38    450.62 o
  -2  10   5      449.10       82.30    228.60 o
  -1  10   5      997.62      987.20    241.04 o
   0  10   5      371.03       57.23    418.43 o
   1  10   5      228.74      -99.49    228.97 o
   2  10   5      165.05      376.01    236.65 o
   3  10   5      622.58      719.46    244.70 o
   4  10   5     1658.70     1723.84    285.30 o
   5  10   5      949.84     1213.97    266.28 o
   6  10   5        7.54      406.73    232.26 o
   7  10   5        0.12       33.65    393.56 o
   8  10   5       96.05      -69.86    253.11 o
   9  10   5      146.72      747.26    254.94 o
  10  10   5      237.00       79.00    486.47 o
  11  10   5       10.03     -123.99    447.33 o
  12  10   5       98.50     -561.45    561.45 o
  13  10   5       95.50     -272.49    497.44 o
 -13  11   5       38.51     -146.67    672.64 o
 -12  11   5      335.29      420.26    329.19 o
 -11  11   5      990.97     1419.89    346.38 o
 -10  11   5       82.91     -376.01    574.25 o
  -9  11   5      766.62      968.91    317.85 o
  -8  11   5      253.54      456.84    291.15 o
  -7  11   5       76.41     -310.17    550.84 o
  -6  11   5      678.06      518.65    307.24 o
  -5  11   5      320.98     -195.68    441.11 o
  -4  11   5      776.54      811.26    290.05 o
  -3  11   5     3531.51     3452.81    334.31 o
  -2  11   5     1129.72     1158.37    272.13 o
  -1  11   5       33.66     -249.09    370.88 o
   0  11   5      547.72      300.88    168.51 o
   1  11   5       32.19       99.49    386.25 o
   2  11   5      290.02     -466.71    466.71 o
   3  11   5     2792.28     2908.55    336.87 o
   4  11   5      313.75      101.32    519.38 o
   5  11   5     1092.28      864.30    278.71 o
   6  11   5     1172.12     1634.96    297.37 o
   7  11   5      194.91      224.94    485.73 o
   8  11   5       95.37      597.29    273.23 o
   9  11   5       79.63      340.16    258.59 o
  10  11   5       24.49      -42.79    512.07 o
  11  11   5      394.33      502.93    311.26 o
  12  11   5      265.41      247.26    350.77 o
 -12  12   5      102.04        0.00    579.00 o
 -11  12   5        0.71     -338.70    668.98 o
 -10  12   5      197.49      -46.45    624.36 o
  -9  12   5       48.48      264.08    539.14 o
  -8  12   5      169.18     -215.07    549.01 o
  -7  12   5       13.43      526.70    294.07 o
  -6  12   5      317.53      731.89    315.65 o
  -5  12   5        0.28      655.08    291.15 o
  -4  12   5      517.60      261.16    285.30 o
  -3  12   5      160.76      107.53    451.35 o
  -2  12   5      297.38     -245.06    400.51 o
  -1  12   5       53.64     -312.73    412.58 o
   0  12   5      287.56      128.35    320.29 o
   1  12   5      106.64      659.11    263.35 o
   2  12   5      440.71     -295.17    532.19 o
   3  12   5      381.40      147.77    286.39 o
   4  12   5      284.55      114.48    463.42 o
   5  12   5       99.25      468.91    278.35 o
   6  12   5      295.72      320.04    531.09 o
   7  12   5       68.24     -205.92    544.99 o
   8  12   5      151.80     -128.02    576.44 o
   9  12   5       57.47      601.32    284.56 o
  10  12   5       98.02      383.69    314.92 o
  11  12   5       56.57     -112.29    325.53 o
 -10  13   5       48.82     -455.74    638.26 o
  -9  13   5       34.65     -197.15    630.94 o
  -8  13   5      133.35     -579.00    625.46 o
  -7  13   5      477.91        0.00    643.74 o
  -6  13   5      421.83     -661.67    661.67 o
  -5  13   5       57.20      145.21    338.33 o
  -4  13   5      181.58      342.35    538.04 o
  -3  13   5      451.96      355.52    276.52 o
  -2  13   5      372.59      -65.11    290.42 o
  -1  13   5      107.90     -234.09    272.13 o
   0  13   5       27.41       -7.47    323.05 o
   1  13   5       81.39        0.00    521.21 o
   2  13   5      137.36     -251.65    513.90 o
   3  13   5      458.25      558.52    299.56 o
   4  13   5       58.59     -254.21    518.65 o
   5  13   5      126.66      345.28    531.82 o
   6  13   5      319.08      130.21    303.58 o
   7  13   5       89.08      133.50    560.72 o
   8  13   5       15.70     -412.58    577.91 o
  -6  14   5      303.55      265.91    648.86 o
  -5  14   5       48.25     -682.52    682.52 o
  -4  14   5       32.09      -47.55    557.06 o
  -3  14   5       19.56      223.85    512.07 o
  -2  14   5      103.70      -58.89    316.39 o
  -1  14   5       26.21       89.25    540.23 o
   0  14   5      293.95      308.73    233.03 o
   1  14   5       39.56       46.82    584.12 o
   2  14   5      202.12      -91.44    557.42 o
   3  14   5      170.72      121.80    299.19 o
   4  14   5       26.60     -368.32    524.87 o
   5  14   5        0.44     -467.45    553.03 o
 -20   0   6       61.64      120.70    304.68 o
 -19   0   6       96.72       47.92    487.93 o
 -18   0   6     1864.44     2083.02    330.65 o
 -17   0   6      209.14      -80.47    498.90 o
 -16   0   6      522.56     -110.83    457.20 o
 -15   0   6     1479.18     1556.32    277.98 o
 -14   0   6      573.56      561.81    197.51 o
 -13   0   6      228.42      -74.98    203.73 o
 -12   0   6     1172.55      990.85    213.24 o
 -11   0   6     1694.09     1771.76    221.29 o
 -10   0   6    27854.19    26183.56    664.96 o
  -9   0   6     6939.21     7802.47    308.70 o
  -8   0   6     4268.55     3833.57    220.92 o
  -7   0   6    10407.33     9647.75    307.61 o
  -6   0   6     2175.87     2002.19    150.69 o
  -5   0   6      516.96      513.90    108.27 o
  -4   0   6    23856.75    22960.81    626.19 o
  -3   0   6    37362.78    35123.92    726.41 o
  -2   0   6    62146.27    61706.53    893.93 o
  -1   0   6    75934.57    76365.24    991.22 o
   0   0   6     3977.16     4335.43    110.31 o
   1   0   6    44813.57    47304.22    784.20 o
   2   0   6     6160.09     5967.43    194.59 o
   3   0   6      872.92      982.08    106.44 o
   4   0   6    34561.24    31370.09    738.84 o
   5   0   6    52309.59    46507.21    988.66 o
   6   0   6      533.54      526.70    127.65 o
   7   0   6    18546.79    17945.46    492.68 o
   8   0   6     2582.29     2027.43    202.27 o
   9   0   6      666.21      515.00    167.52 o
  10   0   6     6161.57     6089.96    320.77 o
  11   0   6     1589.53     1532.18    225.68 o
  12   0   6      662.68      876.00    230.07 o
  13   0   6     6316.21     6206.64    404.90 o
  14   0   6     1437.12     1192.39    284.93 o
  15   0   6      174.70       11.70    216.17 o
  16   0   6      122.28      236.28    452.08 o
  17   0   6        8.68      -42.79    440.01 o
  18   0   6      453.49      602.41    282.37 o
 -20   1   6        1.46     -576.81    576.81 o
 -19   1   6        0.01     -288.95    500.73 o
 -18   1   6       63.91       43.53    466.35 o
 -17   1   6      142.53      188.00    271.76 o
 -16   1   6      110.92      309.44    234.82 o
 -15   1   6      274.09      364.67    237.75 o
 -14   1   6      253.57       31.09    225.68 o
 -13   1   6     1426.93     1838.33    238.48 o
 -12   1   6       46.97      181.78    325.53 o
 -11   1   6       21.19        0.00    347.48 o
 -10   1   6       91.90      256.03    181.78 o
  -9   1   6     6890.38     6309.42    304.68 o
  -8   1   6      341.21        0.00    164.59 o
  -7   1   6      378.69      322.24    119.60 o
  -6   1   6     1454.63     1307.24    137.89 o
  -5   1   6      168.38      -72.79    227.87 o
  -4   1   6        0.79     -228.60    228.60 o
  -3   1   6      522.95      700.80    108.63 o
  -2   1   6      271.26      447.69    108.63 o
  -1   1   6       32.56      242.14     88.51 o
   0   1   6     1184.35     1001.91     75.00 o
   1   1   6      398.04      446.23     94.00 o
   2   1   6      318.81      435.62    104.24 o
   3   1   6       61.08       52.67     95.10 o
   4   1   6       40.62     -128.38    216.90 o
   5   1   6     5667.59     5380.02    200.07 o
   6   1   6      544.38      597.66    149.96 o
   7   1   6       22.39     -186.91    235.92 o
   8   1   6     1501.28     1102.05    182.15 o
   9   1   6      213.57       81.93    269.20 o
  10   1   6      745.05      538.77    193.49 o
  11   1   6     1104.19     1181.78    235.55 o
  12   1   6        3.68      196.78    352.23 o
  13   1   6       36.78       20.48    222.75 o
  14   1   6       12.03     -131.67    430.14 o
  15   1   6        9.53       71.69    364.67 o
  16   1   6      439.45      974.03    256.40 o
  17   1   6        0.28     -256.03    455.74 o
  18   1   6       11.07        0.00    483.91 o
 -19   2   6       91.21      259.33    288.22 o
 -18   2   6      578.68      615.21    293.71 o
 -17   2   6      259.18     -244.70    468.18 o
 -16   2   6      876.17      975.86    260.06 o
 -15   2   6      700.43      901.24    249.82 o
 -14   2   6        0.09      187.27    342.35 o
 -13   2   6       31.42      143.75    365.03 o
 -12   2   6     1291.81     1112.29    229.70 o
 -11   2   6       80.69      357.35    184.71 o
 -10   2   6    12049.29    12253.81    392.83 o
  -9   2   6     3872.23     3743.23    245.06 o
  -8   2   6     3426.41     3086.68    223.12 o
  -7   2   6     3107.19     2840.16    212.51 o
  -6   2   6     1131.92     1144.84    141.55 o
  -5   2   6     6794.45     6400.50    207.39 o
  -4   2   6    19470.13    18359.87    432.70 o
  -3   2   6      968.71      756.77    126.92 o
  -2   2   6    11029.10    12383.29    319.68 o
  -1   2   6    68294.45    66910.61    957.57 o
   0   2   6    21028.94    17756.47    822.05 o
   1   2   6     1193.08     1355.89    122.53 o
   2   2   6       31.08       56.69    188.37 o
   3   2   6        0.13     -211.05    211.05 o
   4   2   6     9059.26     8209.57    254.57 o
   5   2   6    17285.72    15887.31    427.58 o
   6   2   6     1460.44     1208.85    169.71 o
   7   2   6     5037.10     5309.79    246.16 o
   8   2   6     2089.13     2085.58    213.61 o
   9   2   6      647.05      596.19    187.64 o
  10   2   6     1162.40      941.84    216.53 o
  11   2   6     2170.87     2627.28    251.28 o
  12   2   6      430.65     -228.60    228.60 o
  13   2   6     3249.51     3419.52    318.58 o
  14   2   6     1260.63      914.04    279.44 o
  15   2   6      175.83     -430.50    430.50 o
  16   2   6       16.38        0.00    263.35 o
  17   2   6        0.21      172.64    431.24 o
  18   2   6      164.54       91.44    279.44 o
 -19   3   6      102.88      131.67    286.03 o
 -18   3   6       91.58      268.47    437.82 o
 -17   3   6       69.99     -468.18    468.18 o
 -16   3   6      162.11       38.41    422.09 o
 -15   3   6     1636.02     1833.21    274.69 o
 -14   3   6       18.43      130.94    382.22 o
 -13   3   6     2208.75     2120.70    285.66 o
 -12   3   6     2644.06     2979.51    279.08 o
 -11   3   6       60.59       50.48    323.34 o
 -10   3   6      119.64      219.46    182.88 o
  -9   3   6     1700.49     1445.50    241.40 o
  -8   3   6      427.39      461.96    178.86 o
  -7   3   6     9071.69     8469.62    305.78 o
  -6   3   6    16966.38    15934.13    470.37 o
  -5   3   6      137.21       97.66    252.38 o
  -4   3   6    18386.32    17324.40    431.60 o
  -3   3   6     3371.68     3003.65    146.31 o
  -2   3   6      550.93      576.44    115.22 o
  -1   3   6    17091.30    19488.62    573.15 o
   0   3   6    12394.68    12034.27    240.79 o
   1   3   6     9744.33    10299.17    314.56 o
   2   3   6    31550.63    31281.21    718.73 o
   3   3   6     2157.69     2175.56    140.82 o
   4   3   6      274.55      268.47    115.95 o
   5   3   6       10.68     -254.21    254.21 o
   6   3   6      291.05      433.80    154.35 o
   7   3   6     2926.73     2805.04    215.43 o
   8   3   6     5633.55     4956.46    279.08 o
   9   3   6      739.73      616.68    206.66 o
  10   3   6     3795.86     3425.74    266.64 o
  11   3   6      654.19      585.59    215.80 o
  12   3   6        6.30      -29.26    344.18 o
  13   3   6        0.01      126.19    334.31 o
  14   3   6      229.19      148.13    248.72 o
  15   3   6      287.37      259.33    463.79 o
  16   3   6     1179.33     1726.04    294.07 o
  17   3   6       21.10     -345.65    469.64 o
  18   3   6      202.96     -608.26    608.26 o
 -19   4   6       40.34      201.90    520.48 o
 -18   4   6      131.18       94.37    520.48 o
 -17   4   6       99.43      -42.43    415.51 o
 -16   4   6       18.70      -66.20    251.28 o
 -15   4   6      207.19      146.67    436.36 o
 -14   4   6       80.46      -22.68    232.99 o
 -13   4   6        9.99     -389.17    389.17 o
 -12   4   6      391.82      285.30    429.04 o
 -11   4   6      249.10     -105.71    374.54 o
 -10   4   6        2.00     -367.59    367.59 o
  -9   4   6      271.63      247.99    193.85 o
  -8   4   6      199.79      342.72    185.44 o
  -7   4   6       46.69     -266.64    312.73 o
  -6   4   6     2413.18     2139.35    216.17 o
  -5   4   6      345.24      360.28    184.71 o
  -4   4   6     1070.89     1036.21    147.77 o
  -3   4   6      543.32      512.80    124.36 o
  -2   4   6      483.85      392.46    118.51 o
  -1   4   6    17438.52    17413.28    405.63 o
   0   4   6        1.65      152.28    300.47 o
   1   4   6     4374.53     4337.59    175.57 o
   2   4   6     7128.51     7629.83    218.73 o
   3   4   6     2400.79     2574.98    179.22 o
   4   4   6    19927.51    20166.38    497.07 o
   5   4   6     3405.37     3073.51    220.56 o
   6   4   6      363.00      479.52    168.98 o
   7   4   6      884.34      804.68    185.44 o
   8   4   6      158.66     -346.38    346.38 o
   9   4   6     4779.99     4719.81    319.31 o
  10   4   6      222.05      174.10    208.12 o
  11   4   6      605.59      225.68    410.75 o
  12   4   6      864.19      437.82    255.67 o
  13   4   6      509.16      283.47    242.14 o
  14   4   6      633.60      365.40    277.25 o
  15   4   6      160.00       77.91    524.87 o
  16   4   6        0.11     -125.46    497.44 o
  17   4   6        6.33      177.40    481.71 o
  18   4   6       67.67     -333.21    580.83 o
 -19   5   6      111.61     -363.57    522.31 o
 -18   5   6        9.79      -96.93    527.80 o
 -17   5   6        0.16        0.00    404.17 o
 -16   5   6      140.15      -82.30    272.49 o
 -15   5   6     2486.45     2731.16    347.48 o
 -14   5   6      335.06      189.10    262.98 o
 -13   5   6     1904.11     2254.57    272.13 o
 -12   5   6     3148.08     3266.27    299.19 o
 -11   5   6      199.52       65.47    208.85 o
 -10   5   6       11.64      -17.56    199.34 o
  -9   5   6     2890.60     3200.43    265.54 o
  -8   5   6       53.35     -118.51    359.91 o
  -7   5   6    18398.63    16483.51    563.28 o
  -6   5   6     7790.00     7314.18    317.48 o
  -5   5   6     6406.14     5756.02    278.35 o
  -4   5   6     7307.26     7015.35    266.28 o
  -3   5   6     1034.31     1186.17    167.89 o
  -2   5   6        0.55      -32.19    227.50 o
  -1   5   6     8911.46     8424.27    229.33 o
   0   5   6     1902.60     2183.95    107.64 o
   1   5   6    15832.05    17582.63    448.43 o
   2   5   6    19857.77    19778.67    497.07 o
   3   5   6      416.93      553.40    167.89 o
   4   5   6     5637.55     5229.69    257.86 o
   5   5   6     3058.20     3475.85    223.48 o
   6   5   6      428.71      358.45    176.30 o
   7   5   6     9687.01     9618.85    343.82 o
   8   5   6     5224.53     5745.05    328.82 o
   9   5   6      225.16      180.32    384.42 o
  10   5   6     6682.61     7304.67    375.64 o
  11   5   6     1268.28     1168.25    266.28 o
  12   5   6       33.08      -63.28    344.18 o
  13   5   6       87.00       57.06    206.66 o
  14   5   6       11.46       98.39    213.24 o
  15   5   6      577.63      322.97    507.68 o
  16   5   6     1646.26     1718.72    338.70 o
  17   5   6      128.14      320.04    302.49 o
 -18   6   6       43.55     -453.18    544.99 o
 -17   6   6       11.74     -416.60    416.60 o
 -16   6   6       95.56     -300.29    467.81 o
 -15   6   6       46.36      120.34    455.38 o
 -14   6   6        9.30       62.18    250.91 o
 -13   6   6        0.17     -426.85    426.85 o
 -12   6   6      746.83      382.95    260.42 o
 -11   6   6      176.53      119.97    392.83 o
 -10   6   6       69.33        0.00    219.46 o
  -9   6   6      771.24      838.33    234.82 o
  -8   6   6      390.41     -406.73    406.73 o
  -7   6   6      122.03       24.87    355.16 o
  -6   6   6        6.82     -406.00    406.00 o
  -5   6   6     5081.04     4779.07    324.07 o
  -4   6   6     1560.32     1241.40    211.41 o
  -3   6   6     1913.17     1666.05    197.88 o
  -2   6   6        4.70      -17.92    262.62 o
  -1   6   6      104.48       11.70    143.75 o
   0   6   6     9578.10     9702.03    227.58 o
   1   6   6      697.28      916.24    181.05 o
   2   6   6      121.64       91.08    164.23 o
   3   6   6      107.85     -301.39    301.39 o
   4   6   6      284.23       78.64    322.60 o
   5   6   6       35.85     -144.84    298.46 o
   6   6   6      403.06     -240.31    339.43 o
   7   6   6      927.90      553.03    242.14 o
   8   6   6      458.10     -386.98    440.01 o
   9   6   6      312.47      248.72    415.14 o
  10   6   6       35.09     -324.80    403.44 o
  11   6   6       54.14      177.03    224.94 o
  12   6   6      182.48       33.28    403.07 o
  13   6   6       63.49      263.72    231.89 o
  14   6   6        1.62     -191.66    431.97 o
  15   6   6      241.24      315.29    276.15 o
  16   6   6        2.92     -222.02    450.62 o
  17   6   6       17.05     -158.38    322.60 o
 -17   7   6       17.58      279.44    300.66 o
 -16   7   6      200.82      284.93    289.32 o
 -15   7   6      590.64       42.43    528.53 o
 -14   7   6       17.29     -435.26    446.23 o
 -13   7   6     1487.62     1393.93    315.29 o
 -12   7   6     1615.79     2136.43    297.73 o
 -11   7   6      282.43      142.28    259.33 o
 -10   7   6       18.90        0.00    379.66 o
  -9   7   6        1.70      -87.05    386.98 o
  -8   7   6      587.15      158.38    237.01 o
  -7   7   6     7206.96     6911.47    379.30 o
  -6   7   6     5992.48     5845.64    349.67 o
  -5   7   6     1201.28     1409.65    248.72 o
  -4   7   6     4224.97     4201.16    278.71 o
  -3   7   6     2882.56     2530.72    247.62 o
  -2   7   6      971.61     1117.04    208.49 o
  -1   7   6     4693.34     5133.86    263.72 o
   0   7   6     1436.47     1284.17    147.59 o
   1   7   6     5542.79     5947.68    289.32 o
   2   7   6    12549.15    12561.06    388.81 o
   3   7   6     2274.16     2003.29    238.84 o
   4   7   6      585.50      865.03    207.02 o
   5   7   6        1.65      -95.10    373.08 o
   6   7   6        5.48       99.49    358.81 o
   7   7   6     1662.58     1759.69    248.72 o
   8   7   6      604.19      839.06    232.99 o
   9   7   6       10.81      -59.62    384.42 o
  10   7   6     2342.12     1873.44    279.44 o
  11   7   6      883.03     1056.69    268.10 o
  12   7   6        0.20      248.72    241.77 o
  13   7   6       37.24       12.80    231.16 o
  14   7   6        6.28      161.30    460.50 o
  15   7   6      126.49       14.63    282.74 o
  16   7   6      349.85      433.43    311.63 o
 -17   8   6       22.88     -620.70    620.70 o
 -16   8   6      209.76     -341.26    557.79 o
 -15   8   6      182.90      312.00    514.63 o
 -14   8   6       42.15     -462.33    536.58 o
 -13   8   6       23.67     -517.92    517.92 o
 -12   8   6      871.67      410.39    313.09 o
 -11   8   6       14.18     -129.85    260.42 o
 -10   8   6     2210.03     1449.16    316.75 o
  -9   8   6     2399.09     2524.14    298.10 o
  -8   8   6        1.11      215.07    412.95 o
  -7   8   6     1250.39     1148.13    276.52 o
  -6   8   6      791.86      824.80    258.59 o
  -5   8   6       33.20      258.96    231.53 o
  -4   8   6     3705.83     3811.26    305.78 o
  -3   8   6     2948.89     2803.94    282.37 o
  -2   8   6     1876.75     1571.69    243.60 o
  -1   8   6     2932.06     3167.88    254.21 o
   0   8   6      198.68       20.68    192.82 o
   1   8   6       27.30      -48.28    376.01 o
   2   8   6     1084.61      943.67    244.70 o
   3   8   6      802.12      878.93    223.85 o
   4   8   6       36.29     -152.52    393.56 o
   5   8   6     1507.15     1422.45    252.38 o
   6   8   6        1.99        0.00    355.52 o
   7   8   6      887.14     1208.85    236.28 o
   8   8   6      176.58      618.51    234.45 o
   9   8   6      311.06      755.67    237.01 o
  10   8   6        0.77     -237.01    413.31 o
  11   8   6      377.95      429.77    244.70 o
  12   8   6      224.78      151.06    449.52 o
  13   8   6      615.81      668.62    260.79 o
  14   8   6        0.05     -258.59    495.24 o
  15   8   6      193.37      321.14    517.19 o
 -16   9   6       88.51      -85.95    317.85 o
 -15   9   6       91.26     -621.43    621.43 o
 -14   9   6       14.61      432.70    287.49 o
 -13   9   6      265.00      -84.86    505.12 o
 -12   9   6      248.15        0.00    540.23 o
 -11   9   6      294.49      191.29    476.22 o
 -10   9   6        4.22       73.15    451.35 o
  -9   9   6        3.20      448.06    253.84 o
  -8   9   6      869.26     1010.97    272.49 o
  -7   9   6     1072.44     1403.44    262.98 o
  -6   9   6      338.84      280.54    256.77 o
  -5   9   6      169.56      566.20    238.11 o
  -4   9   6      225.05     -436.36    436.36 o
  -3   9   6      694.25      799.56    231.89 o
  -2   9   6     1909.75     1611.19    261.16 o
  -1   9   6       92.47     -174.47    339.43 o
   0   9   6      570.81      300.94    188.90 o
   1   9   6     1008.10      616.68    251.65 o
   2   9   6      877.80     1098.39    249.82 o
   3   9   6      275.70      110.46    233.36 o
   4   9   6        0.04       56.69    389.17 o
   5   9   6      555.97      750.55    237.38 o
   6   9   6      963.56      858.45    257.13 o
   7   9   6      345.60      125.09    242.14 o
   8   9   6      143.21     -360.64    441.11 o
   9   9   6       24.98      276.88    418.43 o
  10   9   6      116.79     -159.11    257.13 o
  11   9   6      456.07      307.24    472.93 o
  12   9   6       40.14      202.27    406.36 o
  13   9   6        1.57      -86.32    301.39 o
  14   9   6       49.86       45.72    515.36 o
 -14  10   6        0.03     -245.43    591.81 o
 -13  10   6      182.07      467.45    324.07 o
 -12  10   6      463.74      693.49    302.12 o
 -11  10   6        5.21       83.39    531.82 o
 -10  10   6     1351.78      932.33    340.16 o
  -9  10   6     1702.26     2008.77    338.33 o
  -8  10   6       18.24     -489.03    489.03 o
  -7  10   6      715.60     -262.25    501.46 o
  -6  10   6       46.57      183.98    448.79 o
  -5  10   6        4.96     -280.54    490.85 o
  -4  10   6     2257.77     2415.14    319.68 o
  -3  10   6     1548.97     2097.29    267.01 o
  -2  10   6     1521.57     1629.48    254.94 o
  -1  10   6     2722.37     2843.81    296.63 o
   0  10   6       32.04      162.23    257.70 o
   1  10   6      193.75      214.34    411.85 o
   2  10   6      336.90      -30.36    429.41 o
   3  10   6      208.48        0.00    460.86 o
   4  10   6     1243.31     1051.57    280.17 o
   5  10   6     2823.46     2974.39    326.99 o
   6  10   6       17.20     -506.22    506.22 o
   7  10   6     1121.70     1006.95    292.25 o
   8  10   6      444.89      656.18    266.64 o
   9  10   6        0.09       37.31    421.36 o
  10  10   6       51.22       39.50    422.46 o
  11  10   6      190.07      138.26    292.25 o
  12  10   6      166.58     -307.24    535.84 o
  13  10   6      476.15      707.02    348.57 o
 -13  11   6       43.15      -33.65    341.99 o
 -12  11   6        8.78     -631.67    631.67 o
 -11  11   6      195.25      404.17    329.19 o
 -10  11   6      114.30      260.42    592.17 o
  -9  11   6      128.40     -126.92    534.01 o
  -8  11   6      539.50      152.52    305.78 o
  -7  11   6       35.79       96.56    280.54 o
  -6  11   6      136.99       81.57    282.37 o
  -5  11   6      232.08      -64.74    285.30 o
  -4  11   6       68.97     -223.85    289.68 o
  -3  11   6      308.82       32.92    438.55 o
  -2  11   6      756.10      653.99    246.52 o
  -1  11   6      157.89      681.78    194.59 o
   0  11   6      299.14      -97.34    287.02 o
   1  11   6        1.76      136.06    241.77 o
   2  11   6       30.92     -101.32    426.85 o
   3  11   6       30.82      238.84    418.80 o
   4  11   6      255.99      -69.50    500.36 o
   5  11   6       68.16      106.44    448.43 o
   6  11   6      303.47       72.79    449.89 o
   7  11   6       15.83      112.66    425.38 o
   8  11   6       53.23      -77.91    491.95 o
   9  11   6        4.35     -121.80    482.08 o
  10  11   6       57.40      301.02    485.00 o
  11  11   6       30.73     -180.32    588.51 o
  12  11   6      209.24      235.92    527.80 o
 -11  12   6        0.16     -649.60    649.60 o
 -10  12   6      518.88      306.88    378.20 o
  -9  12   6      669.10      712.14    364.67 o
  -8  12   6       13.55     -364.67    587.42 o
  -7  12   6       54.18      -76.08    335.41 o
  -6  12   6       46.35      226.41    529.99 o
  -5  12   6      185.95      -42.79    563.28 o
  -4  12   6     1384.56     1581.20    350.04 o
  -3  12   6      122.00     -182.88    475.49 o
  -2  12   6      463.59      297.73    244.33 o
  -1  12   6      333.11     -490.12    490.12 o
   0  12   6      141.68       54.84    183.98 o
   1  12   6       50.09     -101.32    257.13 o
   2  12   6        6.40     -375.27    414.78 o
   3  12   6       85.77      301.39    253.84 o
   4  12   6      604.50      751.28    298.83 o
   5  12   6      580.74     -526.70    526.70 o
   6  12   6       64.40      373.08    262.25 o
   7  12   6      416.60      123.26    302.85 o
   8  12   6      331.08      471.84    312.36 o
   9  12   6       30.85      133.50    505.85 o
  10  12   6       25.70       92.90    317.85 o
  -9  13   6       48.74      154.72    558.16 o
  -8  13   6       38.52     -671.91    671.91 o
  -7  13   6      111.63      153.99    623.63 o
  -6  13   6      177.89      -17.19    393.20 o
  -5  13   6       65.47     -468.18    565.84 o
  -4  13   6      266.48      -42.43    559.25 o
  -3  13   6       33.49       40.60    271.03 o
  -2  13   6      131.51     -278.71    465.62 o
  -1  13   6       98.63      158.38    441.11 o
   0  13   6      113.87     -125.16    307.48 o
   1  13   6      131.01     -585.59    585.59 o
   2  13   6      355.67      291.88    512.43 o
   3  13   6       60.57      222.75    258.96 o
   4  13   6      224.46      295.54    487.20 o
   5  13   6        1.19     -542.43    542.43 o
   6  13   6       23.55       88.88    513.90 o
   7  13   6       12.53     -318.58    318.58 o
   8  13   6       70.72      358.81    321.51 o
  -6  14   6      214.30      -56.69    411.48 o
  -5  14   6      218.49     -593.27    593.27 o
  -4  14   6      172.37     -476.59    575.71 o
  -3  14   6        2.80      -91.08    482.08 o
  -2  14   6       48.10      316.39    521.21 o
  -1  14   6       93.00     -511.34    511.34 o
   0  14   6      157.79     -358.56    358.56 o
   1  14   6      199.97      299.19    313.83 o
   2  14   6        4.47     -139.72    587.78 o
   3  14   6      144.33     -603.51    603.51 o
   4  14   6      115.56      188.00    582.66 o
   5  14   6       56.19      397.59    294.07 o
 -19   1   7      107.98     -245.43    540.60 o
 -18   1   7       70.84     -488.66    488.66 o
 -17   1   7     1362.47     1360.64    298.10 o
 -16   1   7     1434.14     1457.93    307.61 o
 -15   1   7       32.66     -105.34    389.90 o
 -14   1   7     1360.23     1397.58    254.21 o
 -13   1   7      185.92      166.42    207.02 o
 -12   1   7       89.38     -216.53    336.14 o
 -11   1   7     1840.87     2177.03    242.14 o
 -10   1   7    11921.52    11726.38    405.63 o
  -9   1   7     6475.51     5625.08    301.39 o
  -8   1   7    22980.61    21272.08    582.66 o
  -7   1   7     8184.74     7471.09    301.39 o
  -6   1   7     6746.63     6206.64    223.48 o
  -5   1   7     2090.06     2013.89    150.69 o
  -4   1   7     2715.04     2523.04    161.30 o
  -3   1   7    23541.32    24769.15    675.20 o
  -2   1   7    84686.43    89063.82   1182.88 o
  -1   1   7      614.73      757.13    117.78 o
   0   1   7    18533.27    19585.46    400.53 o
   1   1   7    20480.70    21636.38    595.83 o
   2   1   7     2374.18     2317.48    134.97 o
   3   1   7    10255.87    10409.27    346.74 o
   4   1   7     2152.58     1825.53    148.13 o
   5   1   7      288.50      374.54    138.26 o
   6   1   7    22849.98    20519.34    544.62 o
   7   1   7    12300.35    11183.59    351.50 o
   8   1   7        2.29      160.20    146.31 o
   9   1   7      634.33      835.40    167.15 o
  10   1   7      119.32     -222.38    360.64 o
  11   1   7     2531.84     2208.85    264.81 o
  12   1   7     4411.87     3930.50    340.16 o
  13   1   7      782.32     1462.32    243.23 o
  14   1   7      877.57      102.78    485.00 o
  15   1   7     1461.23     1456.11    271.40 o
  16   1   7       19.67       79.74    416.97 o
  17   1   7        1.25      317.12    235.92 o
  18   1   7        5.54     -139.72    449.16 o
 -19   2   7       88.91      -49.38    498.17 o
 -18   2   7       13.37     -453.18    453.18 o
 -17   2   7       63.30      666.79    247.99 o
 -16   2   7      235.89      448.79    254.94 o
 -15   2   7       20.96     -409.66    409.66 o
 -14   2   7      756.18      784.20    226.77 o
 -13   2   7     1247.12     1074.25    245.79 o
 -12   2   7        5.59       82.66    341.62 o
 -11   2   7     5785.88     6114.84    320.04 o
 -10   2   7        3.02       95.10    283.10 o
  -9   2   7      371.38      594.00    198.61 o
  -8   2   7     6148.08     6092.53    283.83 o
  -7   2   7     5523.33     5353.68    262.25 o
  -6   2   7     7189.10     7116.66    232.26 o
  -5   2   7    22383.76    21723.80    486.83 o
  -4   2   7     3474.83     3370.15    173.74 o
  -3   2   7    15690.35    15844.52    403.44 o
  -2   2   7       96.14      112.66    219.82 o
  -1   2   7      134.15       12.07    237.75 o
   0   2   7      322.25      552.52    104.06 o
   1   2   7    44767.49    48067.57    883.32 o
   2   2   7      452.64      658.74    110.09 o
   3   2   7     6922.75     6883.67    204.83 o
   4   2   7     7575.60     7066.55    218.36 o
   5   2   7     2010.91     1668.25    179.59 o
   6   2   7       80.19      201.17    144.11 o
   7   2   7     1012.61      438.55    194.59 o
   8   2   7        0.41     -299.93    299.93 o
   9   2   7     8872.70     8168.97    365.76 o
  10   2   7       37.77     -330.28    330.28 o
  11   2   7      512.86      685.81    219.09 o
  12   2   7      924.71     1053.40    246.89 o
  13   2   7       15.31     -432.33    432.33 o
  14   2   7        0.22     -277.61    376.74 o
  15   2   7       59.33        0.00    235.92 o
  16   2   7        5.70       40.23    370.88 o
  17   2   7      436.63      218.73    512.07 o
  18   2   7      172.49      282.37    564.37 o
 -19   3   7      124.80     -352.60    615.21 o
 -18   3   7       21.50        0.00    447.33 o
 -17   3   7      149.14      127.65    409.66 o
 -16   3   7     1123.08     1336.13    286.76 o
 -15   3   7       13.68     -401.24    429.77 o
 -14   3   7      169.70      -34.02    395.39 o
 -13   3   7      685.34      879.30    232.99 o
 -12   3   7      480.62      474.40    219.82 o
 -11   3   7     1774.14     1604.24    248.35 o
 -10   3   7      777.20     1066.93    211.41 o
  -9   3   7       35.43      231.16    347.48 o
  -8   3   7    22388.77    19941.07    605.70 o
  -7   3   7      840.15      758.96    198.61 o
  -6   3   7     1715.46     1952.08    205.56 o
  -5   3   7        7.81      137.53    123.26 o
  -4   3   7      448.43      413.68    123.99 o
  -3   3   7    30117.09    27724.15    773.22 o
  -2   3   7    16627.43    16861.34    399.41 o
  -1   3   7      177.13       13.17    196.78 o
   0   3   7    15159.44    14482.57    259.54 o
   1   3   7     2883.86     2561.08    149.23 o
   2   3   7     5593.44     5871.24    205.56 o
   3   3   7      705.26      132.41    273.59 o
   4   3   7     5732.49     5762.24    232.26 o
   5   3   7      927.13      986.10    160.57 o
   6   3   7    11923.06    11488.64    426.11 o
   7   3   7     6124.07     6001.45    289.68 o
   8   3   7      301.78      229.33    175.93 o
   9   3   7       24.24      145.21    335.04 o
  10   3   7        2.91     -339.06    339.06 o
  11   3   7      929.85     1234.09    243.96 o
  12   3   7     1932.53     2155.08    289.68 o
  13   3   7       42.39     -131.67    412.58 o
  14   3   7      163.23      343.09    222.38 o
  15   3   7      556.27      368.32    261.52 o
  16   3   7      102.39      136.43    267.01 o
  17   3   7       10.89     -222.38    536.58 o
  18   3   7        6.55      286.76    453.55 o
 -19   4   7      436.00       51.21    594.00 o
 -18   4   7       10.55      288.95    456.47 o
 -17   4   7       22.73       43.53    503.29 o
 -16   4   7      223.31      433.06    253.11 o
 -15   4   7       27.22     -112.66    385.51 o
 -14   4   7     1746.20     1947.33    277.98 o
 -13   4   7     3377.90     3291.14    315.65 o
 -12   4   7        9.28     -441.11    441.11 o
 -11   4   7     3759.63     3784.19    300.29 o
 -10   4   7      201.31     -103.88    399.05 o
  -9   4   7      371.03      490.85    198.24 o
  -8   4   7     2852.32     3157.64    250.91 o
  -7   4   7     3113.83     2619.97    260.06 o
  -6   4   7     3417.74     3928.30    239.58 o
  -5   4   7    27466.01    25738.42    603.14 o
  -4   4   7     4401.39     4857.34    230.07 o
  -3   4   7     3519.19     3814.18    172.27 o
  -2   4   7     7503.85     7306.13    214.34 o
  -1   4   7       58.85       96.93    105.71 o
   0   4   7     5365.48     5483.33    133.54 o
   1   4   7    10151.89     9241.39    281.27 o
   2   4   7      643.60      927.94    155.45 o
   3   4   7    21553.95    22084.44    515.73 o
   4   4   7    15175.71    15758.93    450.62 o
   5   4   7     1076.99      813.09    181.05 o
   6   4   7     1030.51     1100.95    182.52 o
   7   4   7      855.33      307.24    193.85 o
   8   4   7     1037.38      964.52    240.31 o
   9   4   7     6747.21     6932.68    365.03 o
  10   4   7     2196.16     2106.80    275.79 o
  11   4   7     1935.97     1895.02    278.35 o
  12   4   7      968.20     1142.65    250.55 o
  13   4   7      251.30     -124.36    228.60 o
  14   4   7        0.76     -195.32    220.19 o
  15   4   7      562.47      979.88    281.64 o
  16   4   7        0.84     -471.10    471.10 o
  17   4   7      476.97      334.67    292.25 o
 -18   5   7       34.17       49.74    532.19 o
 -17   5   7        8.63     -485.37    485.37 o
 -16   5   7        0.92      294.81    451.35 o
 -15   5   7        3.03     -253.11    253.11 o
 -14   5   7      164.15      146.31    263.35 o
 -13   5   7      125.96      363.57    233.36 o
 -12   5   7      497.13      374.18    266.28 o
 -11   5   7       11.18     -204.83    364.30 o
 -10   5   7      211.10      138.62    351.13 o
  -9   5   7       63.43     -182.52    382.22 o
  -8   5   7      807.09      849.67    233.72 o
  -7   5   7     2040.56     1867.22    241.40 o
  -6   5   7      202.60      365.76    203.00 o
  -5   5   7      902.62     1068.03    204.10 o
  -4   5   7     3251.85     3533.28    234.45 o
  -3   5   7     6819.26     6618.13    278.35 o
  -2   5   7      241.57      114.12    140.45 o
  -1   5   7       10.56       50.11    243.96 o
   0   5   7      536.59      658.62    168.62 o
   1   5   7      340.24      172.27    261.89 o
   2   5   7     4349.29     4482.80    257.86 o
   3   5   7      276.88      360.28    165.69 o
   4   5   7       45.75      169.71    279.08 o
   5   5   7      240.96     -298.46    298.46 o
   6   5   7      209.35     -126.55    318.58 o
   7   5   7        0.85       93.27    320.77 o
   8   5   7      864.60      952.45    232.26 o
   9   5   7        1.65     -377.83    394.66 o
  10   5   7       39.16     -115.58    421.36 o
  11   5   7       65.49      -91.81    224.58 o
  12   5   7       89.47       76.81    220.19 o
  13   5   7        5.17      106.44    401.97 o
  14   5   7       43.52      -38.04    432.70 o
  15   5   7        0.04       40.60    412.22 o
  16   5   7       42.21      249.09    279.81 o
  17   5   7        6.19      188.00    289.68 o
 -18   6   7       21.01     -205.56    581.93 o
 -17   6   7        0.18      -96.56    481.71 o
 -16   6   7        1.59     -482.81    517.19 o
 -15   6   7        0.08     -457.94    457.94 o
 -14   6   7     1934.88     2287.85    324.80 o
 -13   6   7     2811.97     3430.86    343.45 o
 -12   6   7       15.02      135.33    237.38 o
 -11   6   7     2700.84     2671.54    309.80 o
 -10   6   7      915.10     1245.43    230.80 o
  -9   6   7      132.71     -225.68    376.01 o
  -8   6   7     1260.06     1333.57    246.89 o
  -7   6   7     4736.24     4821.50    314.19 o
  -6   6   7     3666.09     3378.19    288.22 o
  -5   6   7    20538.21    20566.53    598.02 o
  -4   6   7     2414.62     2583.39    236.28 o
  -3   6   7      564.19      755.67    178.49 o
  -2   6   7      120.19      170.81    276.88 o
  -1   6   7      131.02      111.56    269.20 o
   0   6   7     6659.08     6411.27    197.14 o
   1   6   7     5603.51     5168.24    272.13 o
   2   6   7      317.60      -77.91    317.12 o
   3   6   7     6540.31     6889.52    290.78 o
   4   6   7     4998.25     4821.86    272.13 o
   5   6   7       75.00      -43.53    183.61 o
   6   6   7        3.20       23.77    319.68 o
   7   6   7        3.96     -100.59    350.77 o
   8   6   7     1379.97     1165.69    255.67 o
   9   6   7     1928.65     2257.86    269.57 o
  10   6   7     1668.60     1632.04    281.64 o
  11   6   7     1256.79     1613.38    262.25 o
  12   6   7      927.21      739.57    261.89 o
  13   6   7      333.95      319.68    253.11 o
  14   6   7       70.20      -39.50    442.21 o
  15   6   7      194.01     -296.27    506.58 o
  16   6   7        0.38     -182.88    465.98 o
 -17   7   7       77.99     -585.22    585.22 o
 -16   7   7      331.22      220.56    331.02 o
 -15   7   7        2.89       86.69    266.64 o
 -14   7   7       13.62     -509.87    509.87 o
 -13   7   7       53.04       76.44    451.72 o
 -12   7   7      219.45      252.38    443.31 o
 -11   7   7     1510.09     1890.63    288.22 o
 -10   7   7     1046.68      489.76    270.30 o
  -9   7   7       10.27      316.02    216.53 o
  -8   7   7     1127.32      900.14    252.74 o
  -7   7   7      113.18       28.16    386.61 o
  -6   7   7        1.91     -324.07    444.04 o
  -5   7   7       76.12      100.95    380.03 o
  -4   7   7     2872.33     3217.99    274.69 o
  -3   7   7     1149.04     1245.06    222.02 o
  -2   7   7      828.92      550.84    208.12 o
  -1   7   7     2159.38     2197.51    226.41 o
   0   7   7     1838.10     1981.03    157.40 o
   1   7   7        2.10      217.63    185.44 o
   2   7   7     3086.66     2993.04    262.25 o
   3   7   7      916.28     1225.31    233.72 o
   4   7   7     1088.85     1085.22    221.65 o
   5   7   7       18.69      166.06    211.41 o
   6   7   7     1495.01     1370.88    242.50 o
   7   7   7       74.47      237.38    201.90 o
   8   7   7     1015.00     1452.08    239.21 o
   9   7   7      794.03     1072.42    256.77 o
  10   7   7        2.91       65.11    253.84 o
  11   7   7        8.44      219.46    228.60 o
  12   7   7      133.44        0.00    493.78 o
  13   7   7        0.05      233.72    252.74 o
  14   7   7      372.89      429.41    282.37 o
  15   7   7      299.59      -44.99    535.48 o
  16   7   7        1.76     -302.12    321.14 o
 -16   8   7        0.04      348.57    561.81 o
 -15   8   7       39.58     -188.00    613.39 o
 -14   8   7      428.56      172.64    524.87 o
 -13   8   7      472.04      994.51    292.98 o
 -12   8   7       52.31      334.67    256.77 o
 -11   8   7      553.90      624.72    279.08 o
 -10   8   7      649.12      612.29    286.39 o
  -9   8   7      446.76      233.36    463.42 o
  -8   8   7      113.26     -257.50    436.36 o
  -7   8   7      326.40      519.38    258.59 o
  -6   8   7     1580.31      627.65    286.03 o
  -5   8   7     3775.38     4358.44    304.68 o
  -4   8   7      271.79      181.78    402.71 o
  -3   8   7     1483.43     1482.07    246.89 o
  -2   8   7     1326.46     1695.31    227.50 o
  -1   8   7     1412.78     1073.52    234.82 o
   0   8   7     2817.60     2150.54    339.25 o
   1   8   7     3617.90     3773.22    283.83 o
   2   8   7        2.33       25.24    214.34 o
   3   8   7     2687.09     2812.36    287.86 o
   4   8   7     3029.08     3641.18    279.08 o
   5   8   7       12.55        0.00    215.07 o
   6   8   7      216.58      104.97    201.90 o
   7   8   7       38.69     -419.90    419.90 o
   8   8   7      364.78      238.48    251.65 o
   9   8   7     1938.88     1903.43    309.44 o
  10   8   7      986.48     1249.45    280.17 o
  11   8   7        2.17     -405.27    470.37 o
  12   8   7      306.62      116.68    452.82 o
  13   8   7       39.79     -247.62    516.09 o
  14   8   7       62.97      -58.89    301.39 o
  15   8   7       42.72      502.56    288.59 o
 -15   9   7       30.36       99.85    602.78 o
 -14   9   7      306.84     -331.02    577.18 o
 -13   9   7       60.18     -204.10    284.56 o
 -12   9   7       34.20     -457.94    480.61 o
 -11   9   7      804.82      859.54    306.88 o
 -10   9   7      954.65     1366.49    306.14 o
  -9   9   7      282.29       74.25    291.51 o
  -8   9   7     2476.72     1841.99    338.33 o
  -7   9   7      127.97     -137.53    463.79 o
  -6   9   7     1280.94     1365.40    281.27 o
  -5   9   7       59.13     -154.72    409.29 o
  -4   9   7      189.81        0.00    344.55 o
  -3   9   7      117.05       54.13    347.48 o
  -2   9   7     5942.56     6104.60    344.55 o
  -1   9   7      399.33     -311.26    411.48 o
   0   9   7     3100.59     3329.22    197.70 o
   1   9   7     2087.80     2269.20    280.54 o
   2   9   7      108.66     -425.02    436.36 o
   3   9   7      134.51       28.53    224.58 o
   4   9   7     2224.73     2073.88    274.69 o
   5   9   7       39.49       91.44    397.59 o
   6   9   7     3381.74     3482.80    312.00 o
   7   9   7      570.83      194.22    448.43 o
   8   9   7      149.65     -452.82    452.82 o
   9   9   7      598.12      475.86    269.57 o
  10   9   7        3.33     -112.29    454.64 o
  11   9   7        3.36      -13.17    253.84 o
  12   9   7      438.50      208.49    519.02 o
  13   9   7       73.01      147.77    293.71 o
  14   9   7      249.60      500.73    309.80 o
 -14  10   7       67.21        0.00    349.67 o
 -13  10   7       14.63      -47.92    551.21 o
 -12  10   7      114.82     -134.60    575.71 o
 -11  10   7       23.71     -172.27    486.83 o
 -10  10   7      259.44     -166.79    312.36 o
  -9  10   7      233.28       81.20    480.25 o
  -8  10   7       83.93      -92.17    282.37 o
  -7  10   7      124.38     -141.92    298.83 o
  -6  10   7       59.76     -186.54    266.28 o
  -5  10   7      354.83      255.67    263.72 o
  -4  10   7       53.14     -388.44    412.22 o
  -3  10   7      317.14      511.34    236.28 o
  -2  10   7      197.51      321.51    214.34 o
  -1  10   7      197.05      173.37    213.97 o
   0  10   7      108.06      -13.13    235.37 o
   1  10   7       27.37     -379.66    395.02 o
   2  10   7      189.24      -94.00    371.62 o
   3  10   7        7.27       95.10    342.72 o
   4  10   7        7.39     -193.85    395.76 o
   5  10   7      361.96      797.36    245.79 o
   6  10   7       37.55      170.81    252.01 o
   7  10   7       63.26     -389.54    444.04 o
   8  10   7      197.96      220.19    272.86 o
   9  10   7        2.31      192.03    408.19 o
  10  10   7        1.79     -404.53    468.18 o
  11  10   7        6.48     -576.44    576.44 o
  12  10   7        9.60       59.99    286.39 o
  13  10   7      187.56     -331.38    622.90 o
 -13  11   7        0.10      464.89    336.14 o
 -12  11   7      126.17       99.12    548.28 o
 -11  11   7      725.38     1085.95    354.79 o
 -10  11   7      350.64      771.40    313.46 o
  -9  11   7      181.37     -529.99    529.99 o
  -8  11   7      613.40      611.92    327.36 o
  -7  11   7      456.53      414.78    324.43 o
  -6  11   7       43.15     -205.56    515.36 o
  -5  11   7       36.70       76.44    401.97 o
  -4  11   7       60.58      -35.84    388.44 o
  -3  11   7      244.89     -147.40    249.82 o
  -2  11   7     1452.92     1656.91    273.23 o
  -1  11   7      447.61      493.42    227.14 o
   0  11   7      472.65      297.70    225.23 o
   1  11   7      709.35      803.58    274.32 o
   2  11   7       22.91      197.51    239.58 o
   3  11   7       45.39     -475.86    475.86 o
   4  11   7      166.24      130.94    249.09 o
   5  11   7      164.03     -403.07    501.10 o
   6  11   7     1359.18     1458.67    302.85 o
   7  11   7      311.44      347.11    282.74 o
   8  11   7       81.52     -533.65    533.65 o
   9  11   7      377.84      333.21    290.42 o
  10  11   7       42.16     -484.27    582.66 o
  11  11   7       13.71     -277.61    493.78 o
 -11  12   7       50.02        0.00    567.67 o
 -10  12   7        7.94     -151.79    638.62 o
  -9  12   7      146.44     -448.43    652.16 o
  -8  12   7       39.82      -47.92    585.22 o
  -7  12   7      517.53     1384.42    337.23 o
  -6  12   7       13.89      181.78    540.96 o
  -5  12   7      388.85     -126.55    541.33 o
  -4  12   7        1.19      -78.64    515.36 o
  -3  12   7      346.52      225.68    442.21 o
  -2  12   7       19.99       36.94    425.02 o
  -1  12   7      569.13      317.48    279.44 o
   0  12   7       92.57     -233.69    233.69 o
   1  12   7      283.52     -154.72    448.06 o
   2  12   7        8.31      333.94    258.23 o
   3  12   7      364.93      374.54    271.76 o
   4  12   7       14.88     -157.28    474.76 o
   5  12   7      486.87     -401.61    550.47 o
   6  12   7       38.77     -515.00    515.00 o
   7  12   7       66.40     -295.54    295.54 o
   8  12   7        2.26     -175.93    531.82 o
   9  12   7       49.93      182.15    531.45 o
  -9  13   7       41.21     -394.66    394.66 o
  -8  13   7      207.31      179.96    380.76 o
  -7  13   7      242.09     -159.84    397.59 o
  -6  13   7       52.08      256.03    498.90 o
  -5  13   7       41.63      488.66    318.95 o
  -4  13   7       43.93     -215.07    517.92 o
  -3  13   7      271.94      358.45    283.47 o
  -2  13   7      341.87      474.76    289.32 o
  -1  13   7       59.08      202.63    442.21 o
   0  13   7      168.78       61.51    338.40 o
   1  13   7      287.70      129.11    294.81 o
   2  13   7      141.15      -42.79    531.45 o
   3  13   7      222.73      173.01    481.34 o
   4  13   7       20.44     -247.99    311.26 o
   5  13   7      212.93      -44.62    554.13 o
   6  13   7      261.94        0.00    610.46 o
   7  13   7      191.50      186.17    566.20 o
  -5  14   7      257.87     -154.35    707.39 o
  -4  14   7       19.56     -563.28    563.28 o
  -3  14   7      120.91      839.06    284.93 o
  -2  14   7       50.55     -276.52    310.17 o
  -1  14   7        1.11     -183.61    302.49 o
   0  14   7        0.19      168.67    275.85 o
   1  14   7      164.17     -144.11    606.07 o
   2  14   7       15.47     -238.11    584.49 o
   3  14   7      463.84      460.50    351.50 o
 -19   0   8       34.66      249.45    454.28 o
 -18   0   8       39.52       90.34    446.96 o
 -17   0   8     1394.82     1441.47    320.04 o
 -16   0   8      412.72      155.45    462.33 o
 -15   0   8     2534.68     3355.52    330.28 o
 -14   0   8     1162.92     1676.29    232.63 o
 -13   0   8      351.79      110.46    222.38 o
 -12   0   8      193.18     -394.66    394.66 o
 -11   0   8      158.72     -258.59    360.28 o
 -10   0   8     3741.28     3389.53    272.13 o
  -9   0   8    37857.27    37274.61    803.95 o
  -8   0   8     2344.32     2288.58    243.96 o
  -7   0   8    10532.92    10580.45    331.75 o
  -6   0   8    34261.08    31896.05    890.63 o
  -5   0   8     3683.43     3402.70    175.20 o
  -4   0   8     6582.02     6512.79    202.27 o
  -3   0   8    34956.97    31564.31    780.91 o
  -2   0   8     3173.55     2999.26    162.76 o
  -1   0   8    84436.86    81582.48   1175.20 o
   0   0   8    76926.43    79452.34    823.31 o
   1   0   8     2391.51     2574.98    147.40 o
   2   0   8        5.10     -103.88    103.88 o
   3   0   8     6690.68     6958.29    211.41 o
   4   0   8     3771.20     4184.34    199.71 o
   5   0   8    27571.98    28215.01    846.01 o
   6   0   8     8076.69     7145.19    313.09 o
   7   0   8      729.59      898.32    176.66 o
   8   0   8     6948.90     7088.13    312.36 o
   9   0   8     1567.57     1917.33    213.61 o
  10   0   8       29.45        0.00    330.28 o
  11   0   8       64.30      -28.16    193.12 o
  12   0   8       65.70      -71.32    207.39 o
  13   0   8      293.30      546.45    218.36 o
  14   0   8     1836.00     1573.15    302.49 o
  15   0   8        6.93      -76.08    380.76 o
  16   0   8     1234.11     1408.92    290.42 o
  17   0   8      252.91       89.25    291.15 o
  18   0   8        0.51     -335.04    495.24 o
 -19   1   8        4.39      -50.11    439.28 o
 -18   1   8       61.90     -136.06    437.45 o
 -17   1   8        8.46     -493.78    493.78 o
 -16   1   8       15.96       78.27    441.11 o
 -15   1   8       67.40      216.90    365.40 o
 -14   1   8       44.59      -67.30    373.08 o
 -13   1   8      439.26      576.08    223.48 o
 -12   1   8      217.64      495.61    196.78 o
 -11   1   8      750.95      339.06    212.51 o
 -10   1   8     1320.38     1160.57    217.26 o
  -9   1   8        2.69     -294.07    387.34 o
  -8   1   8     1688.55     1817.48    219.46 o
  -7   1   8     1181.57      809.43    174.47 o
  -6   1   8     1698.77     1502.19    177.03 o
  -5   1   8       43.63      -68.03    237.01 o
  -4   1   8       15.32       78.27    194.59 o
  -3   1   8     6036.82     6803.94    207.02 o
  -2   1   8     1454.47     1324.06    130.21 o
  -1   1   8     1002.01      926.11    119.24 o
   0   1   8      480.00      615.55     77.92 o
   1   1   8     1184.66     1276.88    136.43 o
   2   1   8     6018.65     6560.70    202.27 o
   3   1   8      587.43      473.66    124.36 o
   4   1   8     1603.95     1771.03    162.03 o
   5   1   8     2130.14     1842.72    193.49 o
   6   1   8       60.18     -283.83    283.83 o
   7   1   8        6.52      -58.89    261.52 o
   8   1   8        4.52       42.79    164.23 o
   9   1   8      668.44        0.00    397.22 o
  10   1   8      632.14      628.02    216.90 o
  11   1   8      141.43      151.43    201.17 o
  12   1   8       21.25     -386.25    386.25 o
  13   1   8      152.12      120.70    209.95 o
  14   1   8        1.61      142.28    415.51 o
  15   1   8       13.91      191.29    395.76 o
  16   1   8        1.95      123.63    433.80 o
  17   1   8       11.32       14.63    261.16 o
 -19   2   8        1.22     -506.22    516.46 o
 -18   2   8      188.76      321.14    504.75 o
 -17   2   8      620.82      541.33    304.68 o
 -16   2   8       64.46        0.00    454.28 o
 -15   2   8     2454.98     2641.91    301.39 o
 -14   2   8      978.83     1146.30    232.63 o
 -13   2   8        0.21        0.00    370.15 o
 -12   2   8        2.82       28.53    344.55 o
 -11   2   8      595.71      941.84    202.63 o
 -10   2   8     2954.40     2930.13    247.62 o
  -9   2   8    10555.43    10007.66    381.49 o
  -8   2   8     6101.57     6155.07    303.58 o
  -7   2   8     3080.85     2876.37    211.78 o
  -6   2   8    10654.87     9734.80    322.60 o
  -5   2   8     3073.07     2559.25    212.87 o
  -4   2   8      850.87      866.13    131.31 o
  -3   2   8     3493.60     3694.94    164.59 o
  -2   2   8     2784.33     2298.82    146.31 o
  -1   2   8    31040.42    29327.66    745.06 o
   0   2   8    43180.86    39504.51   3317.66 o
   1   2   8      315.72      605.70    116.68 o
   2   2   8     3640.49     3645.57    161.67 o
   3   2   8        0.47       11.70    107.17 o
   4   2   8     1104.43     1351.86    174.84 o
   5   2   8    15125.77    15217.60    470.01 o
   6   2   8     3523.24     3188.00    233.36 o
   7   2   8     1369.29     1416.60    197.88 o
   8   2   8     9242.26     9135.31    353.69 o
   9   2   8     1725.67     1796.27    257.86 o
  10   2   8        0.68     -106.80    366.13 o
  11   2   8       18.75     -358.08    358.08 o
  12   2   8        2.52      154.35    337.23 o
  13   2   8      785.31      880.03    258.96 o
  14   2   8     1726.36     2287.12    279.08 o
  15   2   8        6.76       77.18    371.25 o
  16   2   8      363.31      847.47    252.74 o
  17   2   8      170.69      271.03    263.35 o
 -19   3   8       51.78     -188.73    303.95 o
 -18   3   8      337.13      192.39    535.48 o
 -17   3   8      248.63        0.00    512.07 o
 -16   3   8       24.41      121.80    471.84 o
 -15   3   8      562.82      125.09    284.20 o
 -14   3   8      688.99     1317.11    265.91 o
 -13   3   8       10.69      190.56    212.51 o
 -12   3   8     5421.39     5298.09    341.62 o
 -11   3   8     3545.50     3165.68    296.63 o
 -10   3   8     1456.51     2039.50    230.07 o
  -9   3   8      607.54      162.76    207.39 o
  -8   3   8     2842.45     2517.92    256.77 o
  -7   3   8      244.37      248.72    190.56 o
  -6   3   8     9170.41     9047.17    316.39 o
  -5   3   8     1222.92     1261.52    168.25 o
  -4   3   8    15757.65    15072.02    443.31 o
  -3   3   8    12873.56    11162.74    382.22 o
  -2   3   8     2539.50     2569.86    156.55 o
  -1   3   8     4351.08     3551.57    173.74 o
   0   3   8      533.99      600.21     77.07 o
   1   3   8      918.51     1103.87    119.24 o
   2   3   8    19976.61    20005.44    475.86 o
   3   3   8     3643.79     3906.72    225.68 o
   4   3   8     4394.90     3839.06    235.92 o
   5   3   8     7620.42     7002.55    289.68 o
   6   3   8     2501.49     2520.11    230.07 o
   7   3   8       23.34      -91.08    174.10 o
   8   3   8      666.01      662.40    203.73 o
   9   3   8      220.32     -332.84    354.06 o
  10   3   8     3294.17     2850.40    293.34 o
  11   3   8     3438.22     3900.50    314.19 o
  12   3   8      501.65      348.57    215.43 o
  13   3   8      613.12      661.30    247.62 o
  14   3   8       82.86       73.88    417.34 o
  15   3   8        1.06     -316.02    406.73 o
  16   3   8      189.16      -42.43    486.10 o
  17   3   8      297.08      566.93    288.95 o
 -19   4   8        3.59     -316.02    682.52 o
 -18   4   8      112.11     -114.85    313.83 o
 -17   4   8       17.90      134.24    445.13 o
 -16   4   8        3.53     -292.25    380.39 o
 -15   4   8      989.98     1047.55    302.85 o
 -14   4   8      402.85      193.12    248.35 o
 -13   4   8       35.54      180.32    227.14 o
 -12   4   8       26.57      154.35    231.53 o
 -11   4   8       95.15      144.48    366.86 o
 -10   4   8     2807.77     3368.32    304.32 o
  -9   4   8      628.49      733.36    210.31 o
  -8   4   8     2592.76     2543.15    245.06 o
  -7   4   8     1296.83     1437.45    216.17 o
  -6   4   8     6720.72     5980.24    292.61 o
  -5   4   8     6907.49     6429.76    296.63 o
  -4   4   8     3033.28     3249.81    223.48 o
  -3   4   8     2822.58     2584.49    195.32 o
  -2   4   8      416.74      646.67    136.80 o
  -1   4   8     1809.19     1345.64    168.98 o
   0   4   8     1457.66     1355.62    148.87 o
   1   4   8      789.40      620.70    161.67 o
   2   4   8     2226.41     2058.52    198.24 o
   3   4   8      738.94      668.98    175.57 o
   4   4   8     2257.00     2195.31    222.38 o
   5   4   8     2303.37     1968.17    226.41 o
   6   4   8      390.54      339.43    177.03 o
   7   4   8      467.49      361.37    199.34 o
   8   4   8       42.73       99.49    308.34 o
   9   4   8     1526.36     1491.95    268.47 o
  10   4   8       34.83       28.90    332.11 o
  11   4   8       10.10       30.72    386.98 o
  12   4   8       14.76      -32.92    375.64 o
  13   4   8        2.37     -211.78    230.80 o
  14   4   8      169.06      201.54    246.16 o
  15   4   8        3.25     -439.28    439.28 o
  16   4   8       14.84     -505.12    505.12 o
  17   4   8       34.47      -62.91    305.78 o
 -18   5   8      421.49      524.14    331.75 o
 -17   5   8      313.50      427.58    281.27 o
 -16   5   8        4.33     -201.54    251.28 o
 -15   5   8      277.33      242.50    260.42 o
 -14   5   8      806.68      956.47    268.10 o
 -13   5   8      203.77      224.21    247.26 o
 -12   5   8     6772.79     6626.91    390.27 o
 -11   5   8     1668.96     1976.95    284.93 o
 -10   5   8      811.73      837.23    233.72 o
  -9   5   8     2214.96     2378.20    276.52 o
  -8   5   8       12.43     -129.85    365.40 o
  -7   5   8     2516.33     2577.90    262.25 o
  -6   5   8    13104.63    13009.85    419.90 o
  -5   5   8     3974.29     4064.37    280.17 o
  -4   5   8    11136.69     9884.03    347.48 o
  -3   5   8    23878.95    25082.24    594.00 o
  -2   5   8     1801.10     1606.80    184.71 o
  -1   5   8     4410.01     4573.14    232.99 o
   0   5   8     2499.68     2586.91    140.13 o
   1   5   8      601.39      768.84    171.54 o
   2   5   8    10714.33    11091.05    347.11 o
   3   5   8    15462.74    16521.18    406.36 o
   4   5   8     2791.38     2487.56    227.87 o
   5   5   8    10030.08    10333.92    359.55 o
   6   5   8      129.74     -162.40    320.41 o
   7   5   8        5.40      196.78    297.73 o
   8   5   8     1259.91     1045.72    222.38 o
   9   5   8      733.15      480.98    223.12 o
  10   5   8     1619.29     1525.23    266.64 o
  11   5   8     3497.36     3472.93    346.38 o
  12   5   8       20.16      137.16    399.78 o
  13   5   8      624.57      747.26    260.06 o
  14   5   8      447.57      117.41    274.32 o
  15   5   8        2.01       84.13    254.21 o
  16   5   8      270.63      166.06    302.85 o
 -18   6   8       11.62      210.31    541.33 o
 -17   6   8       67.25      115.22    307.24 o
 -16   6   8       39.39      240.31    261.52 o
 -15   6   8      105.56     -338.33    471.10 o
 -14   6   8       16.79     -158.74    448.43 o
 -13   6   8        7.39     -410.39    467.45 o
 -12   6   8      124.32      363.57    242.14 o
 -11   6   8      898.76     1204.83    270.67 o
 -10   6   8      419.92       92.54    418.43 o
  -9   6   8      344.65      137.53    230.80 o
  -8   6   8      183.77      252.74    392.46 o
  -7   6   8     1447.60      942.57    260.42 o
  -6   6   8       30.38     -134.24    204.83 o
  -5   6   8      597.52      166.79    365.40 o
  -4   6   8       89.76      222.02    338.33 o
  -3   6   8     3306.31     3128.01    248.72 o
  -2   6   8     2061.69     1690.93    206.66 o
  -1   6   8      263.07     -198.61    284.93 o
   0   6   8      164.65      -27.70    201.86 o
   1   6   8      359.10      368.32    187.64 o
   2   6   8      997.43      782.73    196.05 o
   3   6   8      154.79      505.85    193.49 o
   4   6   8      257.54      591.81    201.54 o
   5   6   8      157.66     -119.60    375.64 o
   6   6   8      355.39      318.21    196.05 o
   7   6   8      146.03      106.07    365.40 o
   8   6   8      296.08     -366.13    382.95 o
   9   6   8      115.00      150.69    220.56 o
  10   6   8      803.26      752.74    261.89 o
  11   6   8       71.40      -67.67    428.31 o
  12   6   8        8.85     -144.11    426.48 o
  13   6   8        7.94       76.44    401.24 o
  14   6   8       75.64      -40.97    499.27 o
  15   6   8       31.39      176.30    414.04 o
  16   6   8      131.67     -517.92    530.72 o
 -17   7   8      110.08      309.07    505.12 o
 -16   7   8       61.08       64.74    276.52 o
 -15   7   8       16.99     -400.51    480.98 o
 -14   7   8      261.90     -252.01    524.14 o
 -13   7   8      151.10      395.39    258.23 o
 -12   7   8     2537.40     2687.63    340.53 o
 -11   7   8      798.04      345.28    271.40 o
 -10   7   8       40.73      -99.85    403.80 o
  -9   7   8      931.35      127.29    425.38 o
  -8   7   8       85.63       61.45    377.47 o
  -7   7   8       18.69     -117.04    387.71 o
  -6   7   8     4382.22     4403.79    327.36 o
  -5   7   8       95.73       25.97    375.64 o
  -4   7   8     5772.60     5829.18    318.21 o
  -3   7   8     9042.19     8642.26    367.23 o
  -2   7   8        1.49     -294.44    303.22 o
  -1   7   8      359.39      386.25    189.83 o
   0   7   8       41.21     -133.82    133.82 o
   1   7   8     1066.89     1165.69    227.87 o
   2   7   8     8827.06     8721.63    363.57 o
   3   7   8     5196.66     5198.96    306.88 o
   4   7   8      580.66      395.76    231.16 o
   5   7   8     2878.88     3232.25    281.27 o
   6   7   8      204.48      -81.93    357.72 o
   7   7   8      822.85      746.52    237.01 o
   8   7   8      346.37      212.14    386.61 o
   9   7   8       94.88      222.75    228.97 o
  10   7   8     1208.80     1468.91    275.05 o
  11   7   8     1974.23     2181.78    311.26 o
  12   7   8      356.24      265.54    501.83 o
  13   7   8      107.56      241.40    452.08 o
  14   7   8       51.36      130.21    503.29 o
  15   7   8       25.61     -540.23    540.23 o
 -16   8   8        9.10     -102.41    540.60 o
 -15   8   8      276.66      273.59    310.17 o
 -14   8   8      154.17     -252.38    282.00 o
 -13   8   8      196.47       42.06    289.68 o
 -12   8   8       23.11        0.00    470.74 o
 -11   8   8      482.25      345.65    290.05 o
 -10   8   8        0.36     -183.98    443.31 o
  -9   8   8     1229.15     1062.91    293.71 o
  -8   8   8      744.29      836.50    259.69 o
  -7   8   8     1621.20     1037.67    295.54 o
  -6   8   8      188.81     -334.31    459.76 o
  -5   8   8      874.62      853.33    222.75 o
  -4   8   8      360.96     -186.54    396.85 o
  -3   8   8      381.65      101.68    366.86 o
  -2   8   8      136.25       24.51    271.40 o
  -1   8   8     2448.45     2716.53    238.11 o
   0   8   8     3994.14     3897.53    211.39 o
   1   8   8       12.30     -290.42    377.83 o
   2   8   8     3171.20     3519.01    293.71 o
   3   8   8      481.55      460.50    240.67 o
   4   8   8      416.76      176.30    228.97 o
   5   8   8     1155.30     1161.67    250.18 o
   6   8   8      602.73       99.49    244.70 o
   7   8   8     1491.53     1472.56    266.64 o
   8   8   8     3158.96     3509.87    337.97 o
   9   8   8       16.19     -102.78    431.24 o
  10   8   8      293.74      314.19    258.59 o
  11   8   8        3.37     -190.56    263.72 o
  12   8   8       28.89        0.00    483.91 o
  13   8   8      355.48      114.85    301.02 o
  14   8   8      331.05      441.11    302.12 o
 -15   9   8       36.98     -153.25    594.37 o
 -14   9   8        0.26     -486.83    563.64 o
 -13   9   8      183.72      316.02    293.71 o
 -12   9   8      248.84      302.12    530.72 o
 -11   9   8      138.98      -41.70    465.25 o
 -10   9   8       14.30     -438.92    509.51 o
  -9   9   8       33.32      154.35    419.17 o
  -8   9   8     1087.68      986.46    299.56 o
  -7   9   8      559.50      300.66    268.47 o
  -6   9   8      242.65     -334.31    443.67 o
  -5   9   8        3.38      271.40    226.41 o
  -4   9   8      119.66      -58.89    392.83 o
  -3   9   8      575.30      975.13    212.51 o
  -2   9   8      785.63      748.35    218.73 o
  -1   9   8      660.38      559.25    226.77 o
   0   9   8       13.82       33.34    186.14 o
   1   9   8      326.87     -235.55    399.41 o
   2   9   8      959.90      562.18    259.69 o
   3   9   8      168.62     -120.34    443.31 o
   4   9   8        1.54      215.43    228.24 o
   5   9   8      118.60      -62.55    381.49 o
   6   9   8      155.31        0.00    441.48 o
   7   9   8      688.85      179.59    271.76 o
   8   9   8      115.29      -23.41    244.70 o
   9   9   8        2.66     -468.18    468.18 o
  10   9   8      179.72      154.72    291.15 o
  11   9   8      129.52      286.03    481.71 o
  12   9   8       85.63       86.69    513.53 o
  13   9   8        2.88      273.96    310.17 o
 -14  10   8      328.42      311.63    635.70 o
 -13  10   8       33.95     -149.23    564.37 o
 -12  10   8        1.08      324.80    592.54 o
 -11  10   8       61.24     -529.99    529.99 o
 -10  10   8       61.21      217.63    280.91 o
  -9  10   8     1678.15     2466.34    367.59 o
  -8  10   8      606.55     -150.33    328.82 o
  -7  10   8      934.78     1031.45    320.77 o
  -6  10   8      803.52     -337.97    500.36 o
  -5  10   8      184.25      222.75    252.38 o
  -4  10   8      119.39      231.89    216.90 o
  -3  10   8     1146.45     1091.07    250.18 o
  -2  10   8        1.30     -381.49    381.49 o
  -1  10   8     2455.21     2017.19    287.86 o
   0  10   8     1755.11     1721.24    201.31 o
   1  10   8       51.00     -458.67    458.67 o
   2  10   8     1410.55     1539.50    280.54 o
   3  10   8       86.55      131.67    383.69 o
   4  10   8        4.34      246.16    233.72 o
   5  10   8     1000.37      137.89    497.44 o
   6  10   8      315.38      -35.48    513.17 o
   7  10   8     1105.51     1125.09    289.32 o
   8  10   8     1539.84     1214.34    337.97 o
   9  10   8       93.32      -39.50    409.66 o
  10  10   8      101.22      291.15    479.88 o
  11  10   8        3.22      -88.51    504.39 o
  12  10   8        1.71      170.08    269.93 o
 -12  11   8       23.95     -569.49    569.49 o
 -11  11   8       48.22     -614.12    614.12 o
 -10  11   8       81.17      236.65    528.53 o
  -9  11   8        1.27      -46.09    503.29 o
  -8  11   8      200.48     -135.70    569.13 o
  -7  11   8       54.62     -160.20    321.51 o
  -6  11   8      137.65     -124.36    502.19 o
  -5  11   8        0.44     -231.53    490.85 o
  -4  11   8       15.47      218.36    445.87 o
  -3  11   8        2.88      -34.75    419.17 o
  -2  11   8      349.92       34.38    475.86 o
  -1  11   8      112.94      -68.03    430.50 o
   0  11   8       40.54     -124.67    300.56 o
   1  11   8      333.20     -360.64    453.55 o
   2  11   8        1.15       35.84    376.74 o
   3  11   8       30.61     -327.72    441.11 o
   4  11   8       46.92     -295.90    459.40 o
   5  11   8      223.02        0.00    280.17 o
   6  11   8      140.42     -348.21    478.42 o
   7  11   8      228.16      212.14    263.35 o
   8  11   8       12.61      123.63    479.15 o
   9  11   8       50.96      201.90    274.32 o
  10  11   8        1.32     -407.46    501.83 o
  11  11   8       21.47      569.13    289.68 o
 -11  12   8        3.14     -675.93    675.93 o
 -10  12   8      115.48     -193.85    346.01 o
  -9  12   8      434.57      120.70    382.95 o
  -8  12   8       53.34     -457.57    590.34 o
  -7  12   8      152.87     -356.25    356.25 o
  -6  12   8      338.56      392.46    289.68 o
  -5  12   8       86.91     -465.62    488.29 o
  -4  12   8      129.57     -280.54    479.15 o
  -3  12   8      104.25     -231.89    474.03 o
  -2  12   8      113.49      -38.04    481.71 o
  -1  12   8      415.36     -226.04    489.03 o
   0  12   8      681.77      626.30    200.90 o
   1  12   8       36.29     -495.61    495.61 o
   2  12   8      343.03      595.10    275.79 o
   3  12   8      233.62     -587.05    587.05 o
   4  12   8      100.52     -532.92    532.92 o
   5  12   8      282.10      331.02    539.50 o
   6  12   8       94.41      -42.79    521.94 o
   7  12   8      202.55      263.35    537.31 o
   8  12   8      486.14     -316.75    615.21 o
   9  12   8       45.44        0.00    573.88 o
  -8  13   8       40.40      333.21    679.59 o
  -7  13   8       23.58     -376.37    376.37 o
  -6  13   8      158.82     -457.20    652.52 o
  -5  13   8       84.89     -189.83    561.45 o
  -4  13   8      388.14       59.99    338.70 o
  -3  13   8      152.90       43.53    557.79 o
  -2  13   8       67.07       86.32    299.93 o
  -1  13   8       46.74      -83.39    505.49 o
   0  13   8       51.48      225.66    216.35 o
   1  13   8       28.66       88.88    537.67 o
   2  13   8      158.15      309.80    554.13 o
   3  13   8      149.86        0.00    474.40 o
   4  13   8       72.86     -269.93    550.11 o
   5  13   8      190.44      732.26    334.31 o
   6  13   8        0.04     -549.01    549.01 o
  -4  14   8       37.80       49.38    566.93 o
  -3  14   8        2.74      143.38    489.39 o
  -2  14   8       40.18       47.18    318.95 o
  -1  14   8       77.66     -490.49    490.49 o
   0  14   8       73.15      177.62    265.14 o
   1  14   8       41.49     -318.58    318.58 o
   2  14   8        4.62     -437.82    669.35 o
 -19   1   9        6.64     -536.58    536.58 o
 -18   1   9        0.02     -451.35    451.35 o
 -17   1   9       23.36     -215.43    437.09 o
 -16   1   9     3006.99     2551.93    373.08 o
 -15   1   9      822.54     1547.55    265.91 o
 -14   1   9       59.19      -34.75    219.46 o
 -13   1   9     3730.18     4172.27    334.67 o
 -12   1   9     1753.61     2118.87    237.01 o
 -11   1   9      498.91      456.11    207.39 o
 -10   1   9     2283.67     2335.77    239.94 o
  -9   1   9     1937.97     2363.93    233.72 o
  -8   1   9    13927.42    13723.82    408.19 o
  -7   1   9    24258.69    22073.47    601.32 o
  -6   1   9     2687.89     2804.31    214.70 o
  -5   1   9     5033.73     4576.07    242.50 o
  -4   1   9     2091.04     2089.24    180.69 o
  -3   1   9     1500.40     1265.54    130.21 o
  -2   1   9     5920.51     5978.41    199.71 o
  -1   1   9    19471.83    19619.20    470.37 o
   0   1   9       88.54      168.61     81.91 o
   1   1   9    25727.26    26155.76    747.99 o
   2   1   9    14471.74    14851.47    426.48 o
   3   1   9      726.30      710.31    149.60 o
   4   1   9        3.90     -239.94    239.94 o
   5   1   9     2416.07     2776.15    214.34 o
   6   1   9     3140.31     2907.09    227.50 o
   7   1   9    14345.39    13433.04    427.21 o
   8   1   9     1326.17     1199.34    230.43 o
   9   1   9     7216.08     7183.23    357.72 o
  10   1   9     2121.13     1813.09    254.94 o
  11   1   9       13.04        0.00    373.44 o
  12   1   9       16.71     -224.21    358.08 o
  13   1   9      520.99      483.54    232.63 o
  14   1   9       28.13        0.00    394.66 o
  15   1   9      980.74     1180.69    253.47 o
  16   1   9      347.02     -510.97    510.97 o
  17   1   9       78.17      -92.54    540.23 o
 -19   2   9       72.10      137.53    306.88 o
 -18   2   9      533.37     1106.07    302.85 o
 -17   2   9       64.33     -130.94    446.60 o
 -16   2   9       29.86      203.36    443.31 o
 -15   2   9        0.62     -188.37    425.02 o
 -14   2   9        0.52      420.99    208.49 o
 -13   2   9      575.40      776.52    240.31 o
 -12   2   9      218.57      467.81    208.12 o
 -11   2   9      413.36     -177.03    230.43 o
 -10   2   9     6600.77     6569.85    357.35 o
  -9   2   9      543.39      310.53    213.24 o
  -8   2   9      217.64      389.90    182.88 o
  -7   2   9        0.01     -321.87    321.87 o
  -6   2   9      910.65     1040.23    187.64 o
  -5   2   9     7366.30     6796.25    267.01 o
  -4   2   9     3679.15     2946.96    212.87 o
  -3   2   9      146.89      -97.66    214.70 o
  -2   2   9    18105.59    17983.87    449.89 o
  -1   2   9     2359.56     2681.41    144.48 o
   0   2   9       19.96       32.62     74.74 o
   1   2   9      451.38      697.51    133.50 o
   2   2   9     6521.24     5915.50    254.21 o
   3   2   9     3510.04     3373.80    206.66 o
   4   2   9     8689.97     8152.51    309.07 o
   5   2   9     1792.24     1900.87    194.95 o
   6   2   9     3756.81     3492.31    249.09 o
   7   2   9      875.14      900.14    202.63 o
   8   2   9       58.80      397.22    189.83 o
   9   2   9       58.55      183.98    335.41 o
  10   2   9     2383.06     2449.52    277.98 o
  11   2   9       35.85        0.00    357.35 o
  12   2   9      782.66      194.22    420.26 o
  13   2   9      709.16      920.26    262.98 o
  14   2   9      119.38       74.98    403.07 o
  15   2   9       28.52      201.17    392.46 o
  16   2   9        0.38      218.00    464.15 o
  17   2   9        8.77     -277.25    277.25 o
 -19   3   9       45.76     -209.22    564.01 o
 -18   3   9        3.97       98.02    579.37 o
 -17   3   9      358.39     1008.78    289.32 o
 -16   3   9      476.98      207.39    517.19 o
 -15   3   9     1127.30     1685.07    290.05 o
 -14   3   9      332.16      216.17    422.82 o
 -13   3   9     1907.91     1902.34    274.69 o
 -12   3   9     1027.49     1139.35    257.13 o
 -11   3   9      238.12      173.74    387.71 o
 -10   3   9     2425.32     2764.81    285.30 o
  -9   3   9      136.77      144.11    198.98 o
  -8   3   9     5613.91     5720.91    296.63 o
  -7   3   9    17090.21    15794.77    445.87 o
  -6   3   9      387.32      640.45    168.98 o
  -5   3   9        6.49      -39.14    291.51 o
  -4   3   9      181.22      298.46    148.50 o
  -3   3   9       99.60       17.19    142.65 o
  -2   3   9     7208.30     7287.48    252.74 o
  -1   3   9    13198.64    12507.65    381.13 o
   0   3   9      848.07      791.19    102.92 o
   1   3   9     6957.88     6683.23    257.86 o
   2   3   9     3642.88     3610.45    218.73 o
   3   3   9     1828.47     1830.65    185.44 o
   4   3   9       62.35       37.31    268.47 o
   5   3   9     2587.13     2505.48    215.43 o
   6   3   9      955.08      210.68    352.23 o
   7   3   9     4657.20     4117.40    296.27 o
   8   3   9      201.85     -362.11    362.11 o
   9   3   9     1775.31     2087.78    249.82 o
  10   3   9      468.39     -174.47    409.66 o
  11   3   9       39.40     -382.59    382.59 o
  12   3   9       32.02     -132.77    433.06 o
  13   3   9        4.24     -321.51    415.14 o
  14   3   9       41.32     -127.29    231.89 o
  15   3   9      546.13      779.81    271.40 o
  16   3   9      173.73     -177.76    440.01 o
  17   3   9        0.17      142.65    395.02 o
 -18   4   9      509.15     1272.49    335.04 o
 -17   4   9       34.28     -137.16    506.95 o
 -16   4   9      480.71      341.62    527.07 o
 -15   4   9        0.04       39.87    233.72 o
 -14   4   9      305.92      360.28    242.87 o
 -13   4   9     1380.12     1138.62    302.85 o
 -12   4   9     1800.09     1795.53    299.56 o
 -11   4   9     2636.09     2839.79    295.17 o
 -10   4   9     8153.71     8901.96    397.59 o
  -9   4   9     1375.48     1162.40    240.67 o
  -8   4   9     2083.26     1988.29    253.11 o
  -7   4   9     1025.58      971.10    219.09 o
  -6   4   9       36.99     -247.62    345.28 o
  -5   4   9     6953.35     7356.60    301.76 o
  -4   4   9    24576.69    24941.43    587.05 o
  -3   4   9      258.70      -94.73    278.71 o
  -2   4   9     9426.68     9013.15    297.73 o
  -1   4   9     1889.45     1820.04    180.32 o
   0   4   9     2327.49     2671.82    137.01 o
   1   4   9     1839.34     1873.81    189.10 o
   2   4   9     2834.64     3165.68    208.49 o
   3   4   9      861.67     1117.77    196.78 o
   4   4   9    17741.75    17569.46    534.75 o
   5   4   9     1298.44     1177.76    208.85 o
   6   4   9     2103.90     2071.69    232.26 o
   7   4   9     2880.71     2711.04    248.35 o
   8   4   9      516.64      666.42    212.14 o
   9   4   9      244.89        0.00    378.93 o
  10   4   9     1492.96     1524.87    266.64 o
  11   4   9        6.22       96.20    364.30 o
  12   4   9     2913.29     2883.68    332.84 o
  13   4   9     1273.60     1668.98    269.93 o
  14   4   9       14.72     -353.33    425.02 o
  15   4   9      103.95     -266.64    266.64 o
  16   4   9        0.30      956.47    253.47 o
 -18   5   9       41.69     -155.45    545.72 o
 -17   5   9       93.81     -194.59    599.49 o
 -16   5   9       21.12     -443.31    489.39 o
 -15   5   9       13.19     -125.09    266.28 o
 -14   5   9       30.97     -155.08    459.76 o
 -13   5   9      200.90      437.82    242.14 o
 -12   5   9      141.86      264.08    247.99 o
 -11   5   9      198.69     -414.04    433.43 o
 -10   5   9       56.54     -229.70    229.70 o
  -9   5   9      216.48      200.07    351.13 o
  -8   5   9       80.73      297.73    206.66 o
  -7   5   9      721.60      873.08    196.42 o
  -6   5   9       90.18      113.75    194.22 o
  -5   5   9       39.89      -91.44    341.26 o
  -4   5   9      461.76      170.81    352.60 o
  -3   5   9     1308.45     1216.16    222.02 o
  -2   5   9       30.39      -19.75    279.81 o
  -1   5   9       80.04      385.15    159.84 o
   0   5   9      543.81      606.30    122.81 o
   1   5   9        9.79        0.00    269.93 o
   2   5   9     2247.04     2435.62    224.94 o
   3   5   9      608.51      688.73    211.05 o
   4   5   9      437.55      832.48    188.73 o
   5   5   9      871.15     1079.00    244.33 o
   6   5   9      249.52     -214.70    214.70 o
   7   5   9      102.03      130.58    355.52 o
   8   5   9       81.23        0.00    319.31 o
   9   5   9       26.46     -398.68    398.68 o
  10   5   9       80.91      -63.28    382.95 o
  11   5   9       29.41      100.59    438.92 o
  12   5   9       63.37     -143.38    414.04 o
  13   5   9        0.89      -76.08    368.32 o
  14   5   9        4.25     -121.80    266.64 o
  15   5   9        3.30      219.46    259.69 o
  16   5   9        0.02      -93.64    483.17 o
 -17   6   9        6.88     -202.27    322.24 o
 -16   6   9      191.90      142.65    552.30 o
 -15   6   9       37.02      493.05    274.32 o
 -14   6   9       45.87     -163.50    417.70 o
 -13   6   9     1605.63     1448.06    309.07 o
 -12   6   9      705.87      947.69    279.44 o
 -11   6   9     1610.94     1039.13    288.22 o
 -10   6   9     3056.05     2882.22    324.07 o
  -9   6   9      832.48      521.58    259.69 o
  -8   6   9     1159.47     1352.59    231.16 o
  -7   6   9       17.18     -222.38    389.17 o
  -6   6   9       91.46     -358.45    358.45 o
  -5   6   9     5659.26     5633.49    307.24 o
  -4   6   9     8337.46     7672.26    343.82 o
  -3   6   9      253.18     -364.67    364.67 o
  -2   6   9     8413.33     7702.25    328.09 o
  -1   6   9     3517.21     3521.57    232.99 o
   0   6   9       97.96     -445.55    500.55 o
   1   6   9     1581.99     1482.81    216.53 o
   2   6   9      246.68      -29.63    189.10 o
   3   6   9     1204.37     1038.40    232.26 o
   4   6   9    15712.04    15269.90    455.74 o
   5   6   9     2146.78     1991.22    267.74 o
   6   6   9      305.13        8.78    215.07 o
   7   6   9     1331.64     1623.99    227.50 o
   8   6   9       23.36       59.25    350.40 o
   9   6   9      692.43      706.29    235.19 o
  10   6   9     2053.51     1872.34    295.17 o
  11   6   9       46.73       23.77    241.77 o
  12   6   9     1248.97     1356.62    299.19 o
  13   6   9      915.00      476.59    317.48 o
  14   6   9        5.37     -341.99    540.96 o
  15   6   9       20.92     -497.44    497.44 o
 -17   7   9        8.58     -538.77    538.77 o
 -16   7   9      131.39     -587.78    587.78 o
 -15   7   9      269.26      320.41    515.73 o
 -14   7   9      126.35        0.00    461.59 o
 -13   7   9       86.63        0.00    520.85 o
 -12   7   9      110.27     -464.15    464.15 o
 -11   7   9      518.76      678.86    277.25 o
 -10   7   9      101.56     -283.47    448.06 o
  -9   7   9      434.05      453.18    237.38 o
  -8   7   9      169.52      190.20    438.92 o
  -7   7   9     2224.12     2387.71    283.10 o
  -6   7   9      242.78      266.28    221.65 o
  -5   7   9     3457.67     3727.86    289.68 o
  -4   7   9      149.61      -75.71    358.08 o
  -3   7   9     1272.51     1152.89    231.89 o
  -2   7   9     1138.40     1268.47    211.05 o
  -1   7   9     3589.97     3467.81    269.57 o
   0   7   9     3212.97     2895.22    191.65 o
   1   7   9    10242.65    11382.93    408.56 o
   2   7   9      273.32      185.81    215.80 o
   3   7   9     1576.68     1581.56    259.69 o
   4   7   9      231.23      178.49    204.83 o
   5   7   9       97.30       83.03    374.54 o
   6   7   9      360.81     -230.07    391.00 o
   7   7   9     1408.81     1871.25    258.23 o
   8   7   9      185.80      219.82    385.88 o
   9   7   9      815.25     1241.04    261.52 o
  10   7   9      524.58      541.33    258.96 o
  11   7   9       60.50     -334.67    441.84 o
  12   7   9       10.06     -389.90    389.90 o
  13   7   9       67.15       83.76    270.30 o
  14   7   9        0.31       74.62    280.17 o
  15   7   9      174.72      460.13    312.73 o
 -16   8   9       17.30     -367.59    572.42 o
 -15   8   9      173.80      298.46    502.56 o
 -14   8   9       39.17     -540.96    540.96 o
 -13   8   9      494.55      944.40    279.81 o
 -12   8   9       26.09     -541.70    547.91 o
 -11   8   9      283.36      198.98    285.66 o
 -10   8   9     1439.27     1528.89    319.68 o
  -9   8   9      956.72      294.07    286.39 o
  -8   8   9      140.29      211.41    395.39 o
  -7   8   9        4.94     -230.80    433.43 o
  -6   8   9       81.81      249.45    376.74 o
  -5   8   9     1157.60     1288.22    245.06 o
  -4   8   9     1691.60     1432.70    275.42 o
  -3   8   9       74.12     -376.74    376.74 o
  -2   8   9     2256.03     1850.76    259.33 o
  -1   8   9      566.78      102.41    380.03 o
   0   8   9      656.58      737.78    155.54 o
   1   8   9      347.81       18.29    223.85 o
   2   8   9      580.55     1027.06    247.99 o
   3   8   9     1222.16     1208.48    247.99 o
   4   8   9     2353.36     2540.23    276.15 o
   5   8   9      165.69     -241.77    241.77 o
   6   8   9      433.22      733.72    235.92 o
   7   8   9      150.91      226.04    388.81 o
   8   8   9      266.14      123.99    266.28 o
   9   8   9      700.01      902.34    253.11 o
  10   8   9      566.38      461.59    298.10 o
  11   8   9       14.60     -317.12    471.84 o
  12   8   9      318.00     -334.31    487.20 o
  13   8   9      382.66      133.50    539.50 o
  14   8   9       46.16      235.19    500.36 o
 -15   9   9      302.87     -263.72    621.43 o
 -14   9   9      163.89      736.65    333.94 o
 -13   9   9      595.85     1272.86    310.53 o
 -12   9   9       46.34      104.24    280.91 o
 -11   9   9        5.59     -386.98    510.61 o
 -10   9   9      309.69      344.55    272.49 o
  -9   9   9      319.57      426.11    275.42 o
  -8   9   9      775.80      358.81    303.95 o
  -7   9   9     2205.13     2367.59    326.26 o
  -6   9   9        4.02     -241.04    241.04 o
  -5   9   9     1113.41     1322.24    269.20 o
  -4   9   9       10.43      243.60    367.59 o
  -3   9   9       62.71     -175.93    366.13 o
  -2   9   9     1501.45     1431.60    252.74 o
  -1   9   9      926.93      585.59    239.58 o
   0   9   9     1368.58     1686.10    188.19 o
   1   9   9     3320.49     3655.81    322.24 o
   2   9   9      362.99      650.69    244.70 o
   3   9   9      444.93      528.53    211.78 o
   4   9   9      209.43      276.15    228.60 o
   5   9   9        4.03      163.86    407.83 o
   6   9   9      270.60      473.30    226.04 o
   7   9   9     1109.55     1448.79    278.35 o
   8   9   9       84.14     -494.51    494.51 o
   9   9   9     1050.82     1294.44    291.51 o
  10   9   9      902.65     1095.10    306.14 o
  11   9   9        4.54     -170.81    422.09 o
  12   9   9        0.11      313.83    517.19 o
  13   9   9       98.63       47.18    519.02 o
 -13  10   9        0.48     -256.40    549.74 o
 -12  10   9        1.82     -590.71    590.71 o
 -11  10   9       18.30     -558.89    558.89 o
 -10  10   9        8.44     -165.33    294.44 o
  -9  10   9       63.99     -480.25    525.60 o
  -8  10   9       79.53     -541.70    541.70 o
  -7  10   9      152.33     -281.27    510.24 o
  -6  10   9      706.29      735.18    299.19 o
  -5  10   9      220.15     -430.50    456.47 o
  -4  10   9       36.60      -68.40    423.55 o
  -3  10   9       94.74      -99.12    415.87 o
  -2  10   9       68.65     -215.43    226.41 o
  -1  10   9      760.57      426.85    240.31 o
   0  10   9      872.96      543.71    184.04 o
   1  10   9       39.72     -460.50    460.50 o
   2  10   9      180.55     -470.74    470.74 o
   3  10   9       42.38        0.00    235.55 o
   4  10   9      177.47      -70.23    450.62 o
   5  10   9      318.42      454.64    242.50 o
   6  10   9      263.96      391.37    258.59 o
   7  10   9        0.49      429.77    241.04 o
   8  10   9       93.84     -393.56    513.17 o
   9  10   9      179.95      464.89    277.25 o
  10  10   9       34.70     -216.90    477.69 o
  11  10   9        0.01      -60.72    298.46 o
 -12  11   9       25.60      354.79    322.97 o
 -11  11   9        0.03      206.66    588.15 o
 -10  11   9        6.41     -552.30    591.81 o
  -9  11   9        0.52     -570.59    570.59 o
  -8  11   9      259.78      137.89    569.86 o
  -7  11   9     1218.25      308.70    631.31 o
  -6  11   9      142.50      291.88    470.01 o
  -5  11   9     1038.30      944.77    311.63 o
  -4  11   9      314.80      112.29    453.91 o
  -3  11   9       68.67      410.75    238.11 o
  -2  11   9      739.51      722.38    266.28 o
  -1  11   9      554.13      270.67    265.54 o
   0  11   9      514.59      526.51    190.67 o
   1  11   9     1903.96     1656.91    330.28 o
   2  11   9      560.72      873.08    283.10 o
   3  11   9        6.65     -450.62    468.54 o
   4  11   9       10.45     -114.48    261.89 o
   5  11   9       13.14      104.24    276.88 o
   6  11   9      349.63     -525.60    525.60 o
   7  11   9      802.67      -40.97    595.83 o
   8  11   9      167.07      660.20    299.56 o
   9  11   9      273.05      298.10    314.56 o
  10  11   9      266.47      139.72    542.06 o
 -10  12   9       27.22      163.13    589.25 o
  -9  12   9       82.96      319.68    625.82 o
  -8  12   9      117.42      344.92    359.18 o
  -7  12   9        3.10       98.76    546.82 o
  -6  12   9      100.54       45.35    300.29 o
  -5  12   9       54.60     -171.54    301.76 o
  -4  12   9      129.25       13.90    291.15 o
  -3  12   9       45.90      159.47    410.75 o
  -2  12   9      296.67        0.00    450.62 o
  -1  12   9        5.32       39.14    469.64 o
   0  12   9      189.54      520.86    185.85 o
   1  12   9        0.25     -123.26    477.32 o
   2  12   9      134.34      205.19    283.47 o
   3  12   9       16.41      220.19    273.59 o
   4  12   9      244.63       83.76    516.46 o
   5  12   9        0.02      -43.16    537.67 o
   6  12   9      210.83     -220.92    531.82 o
   7  12   9       22.92     -181.42    547.18 o
   8  12   9       40.00      326.63    525.60 o
  -7  13   9      175.31      844.55    351.86 o
  -6  13   9       79.95     -508.41    533.65 o
  -5  13   9        7.49     -480.98    569.13 o
  -4  13   9       57.30     -369.42    525.97 o
  -3  13   9       62.02     -359.18    524.14 o
  -2  13   9      233.04     -551.21    551.21 o
  -1  13   9       49.51     -308.34    455.38 o
   0  13   9       68.38     -338.68    880.39 o
   1  13   9      249.70      411.85    322.60 o
   2  13   9       94.60     -318.58    555.96 o
   3  13   9       20.53      427.58    273.96 o
   4  13   9        1.73     -324.07    609.00 o
   5  13   9      108.83     -311.26    311.26 o
 -19   0  10      340.51      155.08    317.48 o
 -18   0  10       18.00     -507.31    507.31 o
 -17   0  10      271.80      219.46    454.28 o
 -16   0  10      861.81      779.08    311.26 o
 -15   0  10     1204.05     1309.80    283.83 o
 -14   0  10     4811.34     5256.39    396.49 o
 -13   0  10     2240.42     2441.47    297.73 o
 -12   0  10      500.86      333.58    212.14 o
 -11   0  10     1419.78     1370.88    227.14 o
 -10   0  10        9.39     -347.11    347.11 o
  -9   0  10     1669.83     1576.44    231.53 o
  -8   0  10     8039.51     7919.52    338.33 o
  -7   0  10      355.07        0.00    337.97 o
  -6   0  10    16837.62    14925.72    506.22 o
  -5   0  10     5687.18     5628.37    261.16 o
  -4   0  10     1972.58     1829.55    184.34 o
  -3   0  10     3530.06     3723.11    205.19 o
  -2   0  10     5372.20     5700.06    231.53 o
  -1   0  10     1040.56     1359.18    160.20 o
   0   0  10    28574.82    31381.41    625.27 o
   1   0  10     9314.39     9884.03    304.68 o
   2   0  10    19705.63    19647.00    517.56 o
   3   0  10    21839.58    23535.79    553.77 o
   4   0  10      107.31       18.65    259.33 o
   5   0  10     3377.53     3144.84    231.53 o
   6   0  10     1724.57     1756.03    224.58 o
   7   0  10        4.92     -283.47    351.50 o
   8   0  10     9792.55     9260.04    401.61 o
   9   0  10     8967.24     8857.33    404.90 o
  10   0  10      793.73      860.64    231.89 o
  11   0  10     1649.60     1973.66    244.70 o
  12   0  10      319.83      201.17    426.85 o
  13   0  10       45.56      204.46    215.80 o
  14   0  10      748.06      783.10    250.18 o
  15   0  10       86.63     -179.22    256.77 o
  16   0  10      181.55      164.23    275.42 o
  17   0  10      732.02     1037.67    317.12 o
 -19   1  10        5.69       17.19    294.44 o
 -18   1  10       26.65        0.00    490.49 o
 -17   1  10      497.64     1088.15    267.74 o
 -16   1  10        0.03      -40.97    471.47 o
 -15   1  10      132.37     -114.85    434.89 o
 -14   1  10       29.45      107.17    344.55 o
 -13   1  10      238.04     -233.72    382.22 o
 -12   1  10       12.75       91.81    355.16 o
 -11   1  10       37.59     -399.05    399.05 o
 -10   1  10     1393.13     1813.09    241.40 o
  -9   1  10     1025.07     1030.72    220.92 o
  -8   1  10        2.90      -47.18    305.41 o
  -7   1  10        0.62     -313.09    313.09 o
  -6   1  10     1611.82     1617.41    198.24 o
  -5   1  10     1765.22     2379.66    194.59 o
  -4   1  10      580.24      712.51    141.18 o
  -3   1  10      132.35       53.40    252.38 o
  -2   1  10      432.97      647.04    133.87 o
  -1   1  10     6906.93     7257.48    259.33 o
   0   1  10      957.96      953.16    107.24 o
   1   1  10      690.35      463.79    159.84 o
   2   1  10        4.49      -53.04    250.91 o
   3   1  10      794.55      615.21    179.22 o
   4   1  10      183.99      116.31    284.93 o
   5   1  10     1928.31     2426.11    206.66 o
   6   1  10     1989.42     1478.78    227.87 o
   7   1  10       12.97      -70.96    185.44 o
   8   1  10       34.57      230.07    351.13 o
   9   1  10       71.53      137.53    213.61 o
  10   1  10      181.50        0.00    361.74 o
  11   1  10      692.45       62.55    401.24 o
  12   1  10      401.79      145.94    252.01 o
  13   1  10       19.17       36.21    367.23 o
  14   1  10       47.34        0.00    389.90 o
  15   1  10        0.38     -248.72    419.17 o
  16   1  10        1.33      -44.99    257.86 o
 -19   2  10      157.83      524.87    287.49 o
 -18   2  10        1.90      261.89    288.59 o
 -17   2  10      202.84      312.73    490.85 o
 -16   2  10       59.13     -495.61    495.61 o
 -15   2  10      825.07      764.08    295.54 o
 -14   2  10     3691.88     3131.67    335.41 o
 -13   2  10      905.89     1020.11    256.03 o
 -12   2  10      343.44      259.69    213.24 o
 -11   2  10     2105.08     2307.24    265.91 o
 -10   2  10     1250.92      977.69    242.87 o
  -9   2  10     1880.01     1365.40    241.04 o
  -8   2  10     8038.43     8152.14    355.89 o
  -7   2  10      325.80     -358.45    358.45 o
  -6   2  10    12127.76    11748.69    374.91 o
  -5   2  10    12989.06    11847.08    363.93 o
  -4   2  10       15.88     -188.73    262.98 o
  -3   2  10       34.19     -179.22    237.75 o
  -2   2  10     5964.56     5824.42    245.43 o
  -1   2  10      961.11     1089.61    151.79 o
   0   2  10    20358.31    19473.57    339.60 o
   1   2  10     5928.62     5804.30    258.96 o
   2   2  10     2703.32     2700.07    194.95 o
   3   2  10     5299.46     5069.48    243.23 o
   4   2  10      383.91      260.06    166.79 o
   5   2  10       41.05     -123.63    289.32 o
   6   2  10      687.85      939.65    187.64 o
   7   2  10     1115.94     1252.37    215.07 o
   8   2  10     3253.05     2880.39    272.49 o
   9   2  10      999.95      858.81    235.55 o
  10   2  10      314.40      240.31    370.15 o
  11   2  10     2201.89     1899.05    295.17 o
  12   2  10       89.65      -45.35    233.36 o
  13   2  10        8.67     -424.29    424.29 o
  14   2  10      109.66        0.00    370.52 o
  15   2  10       51.84      167.52    431.60 o
  16   2  10      212.46     -520.85    520.85 o
 -18   3  10       41.52     -149.96    450.26 o
 -17   3  10     1172.24     1153.25    317.12 o
 -16   3  10      106.97      170.45    438.92 o
 -15   3  10      125.45      238.48    435.26 o
 -14   3  10       37.46     -371.98    410.75 o
 -13   3  10        1.35      209.58    219.09 o
 -12   3  10     1084.06     1401.97    251.28 o
 -11   3  10     3885.19     3540.23    314.19 o
 -10   3  10      767.74      709.95    234.82 o
  -9   3  10     5065.64     5201.89    318.58 o
  -8   3  10     1949.44     2177.76    252.38 o
  -7   3  10      108.31      144.11    311.63 o
  -6   3  10      857.62      876.74    194.95 o
  -5   3  10     3075.99     2940.74    236.28 o
  -4   3  10     1699.49     1938.55    190.56 o
  -3   3  10    12316.32    11992.66    343.45 o
  -2   3  10     5849.91     5827.35    260.42 o
  -1   3  10      826.46      693.85    156.18 o
   0   3  10      875.99      886.10    116.06 o
   1   3  10       22.11      147.04    263.72 o
   2   3  10        9.10       94.37    287.86 o
   3   3  10     6746.75     6180.67    279.81 o
   4   3  10     1507.44     1747.98    202.27 o
   5   3  10     2462.82     2501.46    227.87 o
   6   3  10     7952.97     8075.70    356.99 o
   7   3  10       75.53      501.83    189.83 o
   8   3  10      933.04      626.55    237.01 o
   9   3  10        0.85      201.54    354.06 o
  10   3  10       67.53     -216.17    344.92 o
  11   3  10      727.65      946.96    231.53 o
  12   3  10      886.88      139.72    465.98 o
  13   3  10      241.11     -472.57    472.57 o
  14   3  10      818.16     1407.09    301.02 o
  15   3  10      113.94      -43.16    277.98 o
  16   3  10       15.65     -138.26    570.23 o
 -18   4  10       56.21     -410.02    570.59 o
 -17   4  10      111.18      -47.92    574.98 o
 -16   4  10       12.69      -73.15    280.17 o
 -15   4  10       95.46       82.30    454.28 o
 -14   4  10      846.34     1242.50    279.08 o
 -13   4  10      454.00      555.59    258.96 o
 -12   4  10       53.28      239.21    217.26 o
 -11   4  10        0.45      -94.37    365.76 o
 -10   4  10      309.19     -237.75    383.32 o
  -9   4  10       15.09      196.78    365.76 o
  -8   4  10      649.62      576.44    211.41 o
  -7   4  10      206.67      100.59    335.77 o
  -6   4  10      710.11      460.86    200.07 o
  -5   4  10     1510.68     1578.27    203.36 o
  -4   4  10        0.58       85.95    295.54 o
  -3   4  10      373.68      307.24    174.10 o
  -2   4  10       64.72       33.28    164.59 o
  -1   4  10       55.10       39.14    158.01 o
   0   4  10      301.13      124.71    141.00 o
   1   4  10      172.16      374.91    163.50 o
   2   4  10      255.74      294.44    170.08 o
   3   4  10     2734.57     2366.49    227.87 o
   4   4  10      638.11      713.24    220.56 o
   5   4  10      296.66      377.10    206.66 o
   6   4  10      249.45      505.49    218.73 o
   7   4  10      179.71      438.55    199.71 o
   8   4  10     1034.80      868.32    233.72 o
   9   4  10      923.32      708.48    238.11 o
  10   4  10        0.17     -158.38    339.79 o
  11   4  10      185.10     -123.99    245.43 o
  12   4  10       14.78     -456.11    456.11 o
  13   4  10       52.71      152.52    404.17 o
  14   4  10      135.40       54.50    272.49 o
  15   4  10       33.63     -493.78    493.78 o
  16   4  10       21.57     -424.65    535.48 o
 -18   5  10      182.35      387.71    341.62 o
 -17   5  10      797.67     -447.33    660.93 o
 -16   5  10      588.88      848.21    313.46 o
 -15   5  10      120.88     -427.21    472.20 o
 -14   5  10       36.27     -160.20    452.82 o
 -13   5  10       24.85      -75.71    451.35 o
 -12   5  10      426.59        0.00    447.69 o
 -11   5  10     4605.03     4920.98    359.55 o
 -10   5  10       16.01        0.00    326.63 o
  -9   5  10     3058.29     3493.41    299.19 o
  -8   5  10     5531.05     5273.58    343.09 o
  -7   5  10      455.51      733.72    224.21 o
  -6   5  10      227.72       33.65    192.39 o
  -5   5  10     1612.63     1925.75    234.09 o
  -4   5  10       19.94      -98.76    188.37 o
  -3   5  10    22352.06    21789.64    600.58 o
  -2   5  10     7033.07     7362.09    300.29 o
  -1   5  10     3970.94     4234.08    247.62 o
   0   5  10     7837.75     7926.07    225.33 o
   1   5  10      682.96      915.87    198.98 o
   2   5  10      481.12      731.89    170.45 o
   3   5  10     9928.73    10092.52    379.66 o
   4   5  10     1924.80     1975.49    273.59 o
   5   5  10    12639.37    13919.14    443.31 o
   6   5  10     8318.30     9182.86    404.53 o
   7   5  10      266.36      232.26    212.14 o
   8   5  10     1243.78     1120.70    247.99 o
   9   5  10      147.41      -93.27    440.38 o
  10   5  10       21.46       99.49    410.02 o
  11   5  10     1126.04     1269.20    282.00 o
  12   5  10     1602.19     1239.94    331.02 o
  13   5  10       91.63      224.58    252.38 o
  14   5  10      897.35     1294.07    303.95 o
  15   5  10      147.67      333.58    291.88 o
 -17   6  10        1.33     -516.09    597.29 o
 -16   6  10      114.94     -487.20    537.67 o
 -15   6  10        4.71      178.49    459.76 o
 -14   6  10       60.27     -126.55    455.74 o
 -13   6  10       16.12      -39.87    423.55 o
 -12   6  10      398.99      214.70    267.37 o
 -11   6  10        4.66     -463.79    463.79 o
 -10   6  10      738.47     -102.78    486.10 o
  -9   6  10       22.45     -433.80    433.80 o
  -8   6  10      104.44      217.63    374.54 o
  -7   6  10     1565.04     1847.47    264.08 o
  -6   6  10     1248.17      929.04    240.67 o
  -5   6  10      201.63      218.36    194.22 o
  -4   6  10      135.32      166.06    193.49 o
  -3   6  10      227.87      326.63    191.29 o
  -2   6  10     1077.51     1520.11    215.80 o
  -1   6  10       93.33      337.23    177.03 o
   0   6  10      406.74      433.79    290.78 o
   1   6  10        6.40     -330.28    330.28 o
   2   6  10     1170.01     1299.92    224.58 o
   3   6  10     3997.71     3418.06    305.78 o
   4   6  10      152.85       78.64    446.23 o
   5   6  10      228.46     -135.70    377.10 o
   6   6  10      166.62      377.10    213.97 o
   7   6  10      479.96     -297.37    407.46 o
   8   6  10      203.12       92.54    425.38 o
   9   6  10      211.25     -229.70    400.51 o
  10   6  10        3.13     -128.02    229.70 o
  11   6  10      243.22      530.72    232.63 o
  12   6  10        3.28      -90.71    256.03 o
  13   6  10       47.71     -288.95    439.28 o
  14   6  10       15.18      177.40    493.42 o
  15   6  10       47.70     -566.20    566.20 o
 -16   7  10      159.38     -254.94    517.56 o
 -15   7  10        3.60     -554.50    554.50 o
 -14   7  10       67.83     -287.12    287.12 o
 -13   7  10       14.37     -508.05    508.05 o
 -12   7  10     1517.57     2321.14    304.32 o
 -11   7  10     1605.47     1524.14    324.07 o
 -10   7  10      162.53       49.01    260.79 o
  -9   7  10     1250.66      245.79    538.04 o
  -8   7  10     1199.09     1712.14    265.18 o
  -7   7  10      653.43      520.48    262.98 o
  -6   7  10      338.77      482.81    218.73 o
  -5   7  10      544.92      540.96    244.33 o
  -4   7  10      516.91      623.63    222.75 o
  -3   7  10     4427.32     4378.19    305.78 o
  -2   7  10     4139.55     4235.54    286.76 o
  -1   7  10       52.71     -226.41    356.62 o
   0   7  10      902.88     1128.89    154.19 o
   1   7  10      872.56     1203.00    242.50 o
   2   7  10      134.52       26.70    392.46 o
   3   7  10     3386.96     3599.11    302.85 o
   4   7  10      304.07      322.24    222.38 o
   5   7  10     1165.28     1175.20    252.74 o
   6   7  10     3482.64     3498.90    340.16 o
   7   7  10       62.56      189.10    222.75 o
   8   7  10      214.37      231.16    398.32 o
   9   7  10        8.35     -104.61    247.62 o
  10   7  10       53.44     -110.83    378.57 o
  11   7  10      803.40      595.46    283.10 o
  12   7  10      563.99      573.88    265.91 o
  13   7  10       38.17      145.94    280.54 o
  14   7  10      383.79      555.96    318.95 o
 -15   8  10       20.51     -254.57    560.35 o
 -14   8  10      728.36      386.98    584.49 o
 -13   8  10        5.14     -135.33    447.69 o
 -12   8  10      406.26      172.27    545.35 o
 -11   8  10      181.04      165.69    513.17 o
 -10   8  10       39.17     -512.07    512.07 o
  -9   8  10      205.93     -303.22    488.66 o
  -8   8  10     1230.92      728.97    285.30 o
  -7   8  10        8.21        0.00    448.43 o
  -6   8  10     2895.51     3145.93    315.29 o
  -5   8  10      935.91      712.51    240.67 o
  -4   8  10      201.02      148.13    224.58 o
  -3   8  10      729.14      257.13    399.05 o
  -2   8  10        0.42      148.87    204.83 o
  -1   8  10      279.22      220.92    390.64 o
   0   8  10     2132.91     2399.45    236.83 o
   1   8  10      684.29      656.91    247.26 o
   2   8  10     2321.94     2087.05    287.12 o
   3   8  10     2161.44     2507.31    282.74 o
   4   8  10      146.92      216.90    357.35 o
   5   8  10      193.82      189.47    228.97 o
   6   8  10      283.25      566.20    217.63 o
   7   8  10       86.58        0.00    399.05 o
   8   8  10      950.63     1183.25    257.13 o
   9   8  10      852.38      258.59    513.53 o
  10   8  10        4.89     -464.52    464.52 o
  11   8  10      513.27      494.15    287.12 o
  12   8  10       28.98     -393.93    508.41 o
  13   8  10        7.54     -322.60    490.12 o
 -14   9  10        5.56     -291.51    346.74 o
 -13   9  10       56.15      -82.30    347.11 o
 -12   9  10      130.84      -46.45    316.39 o
 -11   9  10       35.83     -355.89    562.54 o
 -10   9  10       41.45     -529.63    529.63 o
  -9   9  10       33.03      205.56    501.46 o
  -8   9  10      635.35      158.38    519.38 o
  -7   9  10      797.82      451.35    286.39 o
  -6   9  10        1.41      213.97    391.00 o
  -5   9  10       14.50      236.65    390.27 o
  -4   9  10      189.72      226.41    397.59 o
  -3   9  10      694.71     1137.89    224.58 o
  -2   9  10     1021.11      971.83    226.77 o
  -1   9  10       42.24      152.16    378.93 o
   0   9  10      176.45      131.32    188.49 o
   1   9  10      678.58      320.04    245.43 o
   2   9  10      619.25      559.25    269.57 o
   3   9  10      301.09      163.50    239.94 o
   4   9  10        0.43      234.45    359.18 o
   5   9  10      121.15     -378.20    430.87 o
   6   9  10      341.28      106.44    402.71 o
   7   9  10      432.30     -146.67    470.37 o
   8   9  10       70.66      164.23    259.33 o
   9   9  10        0.35     -465.25    465.25 o
  10   9  10      190.55      -41.70    508.05 o
  11   9  10      185.39      913.68    287.49 o
  12   9  10      108.92      -92.90    491.95 o
 -13  10  10       48.28      316.75    578.27 o
 -12  10  10      408.73      645.21    338.70 o
 -11  10  10       64.37        0.00    553.77 o
 -10  10  10       13.66      416.97    268.84 o
  -9  10  10      194.49     -611.92    611.92 o
  -8  10  10      588.39     1023.04    282.00 o
  -7  10  10       70.01       82.30    516.82 o
  -6  10  10     1955.15     1489.39    343.45 o
  -5  10  10      837.99      553.40    286.39 o
  -4  10  10       45.97     -421.36    421.36 o
  -3  10  10      222.69       68.40    378.57 o
  -2  10  10       79.62     -423.55    423.55 o
  -1  10  10      405.07     -166.79    410.75 o
   0  10  10     2047.33     2316.62    217.94 o
   1  10  10      683.72     1305.78    260.06 o
   2  10  10     1226.69     1147.40    298.46 o
   3  10  10     1758.49     1912.94    318.95 o
   4  10  10       57.39     -439.65    465.98 o
   5  10  10        0.95      260.79    419.90 o
   6  10  10      249.06      459.03    243.96 o
   7  10  10        0.01      276.52    434.16 o
   8  10  10      890.68      736.65    322.24 o
   9  10  10     1060.81     1088.88    355.52 o
  10  10  10        4.35     -404.53    545.35 o
  11  10  10      174.11     -514.26    514.26 o
 -11  11  10        0.13     -531.82    615.95 o
 -10  11  10        0.19     -634.23    634.23 o
  -9  11  10       56.63     -549.74    563.64 o
  -8  11  10       12.99      109.73    330.28 o
  -7  11  10      190.59      283.47    285.66 o
  -6  11  10      112.29      -84.86    277.25 o
  -5  11  10       93.76       80.83    477.69 o
  -4  11  10        5.37      -77.54    490.85 o
  -3  11  10       13.00       88.15    236.65 o
  -2  11  10        0.02     -425.75    425.75 o
  -1  11  10      254.09      184.34    412.22 o
   0  11  10      126.06      480.63    362.29 o
   1  11  10      123.84     -231.53    535.11 o
   2  11  10      232.52      271.03    475.49 o
   3  11  10       19.00       51.94    262.25 o
   4  11  10       36.12      317.85    499.63 o
   5  11  10       70.37     -531.45    531.45 o
   6  11  10       10.63     -277.61    291.88 o
   7  11  10      185.58      576.08    298.46 o
   8  11  10      147.19     -148.87    294.44 o
   9  11  10        0.58     -601.32    601.32 o
  -9  12  10      148.03      380.03    581.93 o
  -8  12  10      141.72      104.97    607.17 o
  -7  12  10        3.13      650.69    307.24 o
  -6  12  10      425.04     -654.35    654.35 o
  -5  12  10      661.64      937.45    305.78 o
  -4  12  10       91.54     -169.35    511.34 o
  -3  12  10       26.68      247.62    463.06 o
  -2  12  10       32.47      -40.60    431.97 o
  -1  12  10       88.93      498.54    245.06 o
   0  12  10      662.55      374.60    256.30 o
   1  12  10      266.54      283.47    295.17 o
   2  12  10      255.78      170.08    537.31 o
   3  12  10      514.54      576.44    314.92 o
   4  12  10       87.57     -175.57    518.65 o
   5  12  10       83.78     -572.79    572.79 o
   6  12  10       84.13       30.36    306.14 o
   7  12  10        3.31     -577.91    577.91 o
  -6  13  10        0.17     -205.92    582.30 o
  -5  13  10      185.66       49.01    578.64 o
  -4  13  10       11.11      237.01    490.49 o
  -3  13  10      246.51      725.68    287.86 o
  -2  13  10       23.91     -365.40    509.14 o
  -1  13  10      108.53      272.86    522.68 o
   0  13  10       90.33     -161.18    380.88 o
   1  13  10       37.81     -188.73    546.09 o
   2  13  10       33.74      -31.09    313.09 o
   3  13  10       61.69     -268.10    323.34 o
   4  13  10       15.79     -584.12    584.12 o
 -18   1  11      388.43      -99.12    539.87 o
 -17   1  11       12.63     -135.70    489.39 o
 -16   1  11      243.56     -169.71    295.54 o
 -15   1  11     1788.87     1893.56    324.80 o
 -14   1  11      328.46      100.59    260.06 o
 -13   1  11     3144.94     3119.60    311.63 o
 -12   1  11     3540.92     3593.26    344.92 o
 -11   1  11      187.27       30.72    383.69 o
 -10   1  11      301.66      201.90    347.11 o
  -9   1  11      527.98     -153.99    232.99 o
  -8   1  11      174.32     -321.87    321.87 o
  -7   1  11     3668.42     3277.24    258.59 o
  -6   1  11     4144.55     3774.68    252.01 o
  -5   1  11      310.55      369.06    162.03 o
  -4   1  11     4346.18     4121.42    239.21 o
  -3   1  11     2238.26     2207.02    200.44 o
  -2   1  11     2272.25     2162.39    195.68 o
  -1   1  11      864.50      940.01    167.52 o
   0   1  11      237.00      102.26    129.53 o
   1   1  11     2982.95     3187.26    211.41 o
   2   1  11    17515.02    17947.66    522.68 o
   3   1  11      318.13      135.70    169.35 o
   4   1  11     8506.92     8526.32    326.26 o
   5   1  11     3617.13     3652.88    243.23 o
   6   1  11      351.38     -119.97    339.06 o
   7   1  11      498.04      323.70    204.83 o
   8   1  11      464.81     -136.80    348.94 o
   9   1  11      325.47      234.45    214.34 o
  10   1  11     4210.10     4183.97    331.38 o
  11   1  11     1843.05     1711.41    287.12 o
  12   1  11       76.17     -429.41    429.41 o
  13   1  11      231.90       37.67    471.84 o
  14   1  11        2.95     -322.97    378.57 o
  15   1  11      144.97      -87.05    474.03 o
  16   1  11      624.15      373.44    597.66 o
 -18   2  11      207.94      251.65    588.51 o
 -17   2  11      365.07      275.05    561.45 o
 -16   2  11      622.47      443.67    276.52 o
 -15   2  11      245.01       40.23    483.91 o
 -14   2  11       63.35     -440.38    440.38 o
 -13   2  11       62.32      180.32    372.71 o
 -12   2  11      457.41      475.13    236.28 o
 -11   2  11       24.12       10.24    199.34 o
 -10   2  11     1322.44     1807.24    236.65 o
  -9   2  11     4500.19     4525.23    322.24 o
  -8   2  11       66.03      -79.00    325.16 o
  -7   2  11     1163.30     1066.57    199.34 o
  -6   2  11      154.64      153.25    167.15 o
  -5   2  11      375.91      688.37    179.96 o
  -4   2  11     1764.67     1632.40    207.02 o
  -3   2  11     2894.45     3022.67    212.87 o
  -2   2  11     2776.41     2868.32    209.22 o
  -1   2  11    11059.79    10197.49    318.58 o
   0   2  11        1.04     -125.46    162.20 o
   1   2  11     1586.42     1798.46    196.78 o
   2   2  11      168.43      177.76    284.20 o
   3   2  11     1382.35     1418.80    205.92 o
   4   2  11      728.18      682.52    195.32 o
   5   2  11     3592.94     3727.86    268.10 o
   6   2  11      310.53      491.22    178.13 o
   7   2  11     3568.81     3405.26    291.88 o
   8   2  11      925.85      937.09    231.53 o
   9   2  11       63.99      148.87    340.53 o
  10   2  11       61.18      -94.73    373.81 o
  11   2  11       64.80      100.95    399.05 o
  12   2  11       11.33     -227.50    227.50 o
  13   2  11      700.70      774.69    243.60 o
  14   2  11       82.03      -40.97    445.13 o
  15   2  11      164.94      308.70    277.98 o
  16   2  11      129.05        0.00    528.89 o
 -18   3  11       22.72     -153.62    539.50 o
 -17   3  11       54.27     -144.11    463.79 o
 -16   3  11       91.42      175.57    270.30 o
 -15   3  11      727.92     1261.15    291.51 o
 -14   3  11       31.37      -91.81    241.77 o
 -13   3  11      766.20      592.90    273.59 o
 -12   3  11     1073.94      756.40    262.62 o
 -11   3  11       15.21      386.98    208.49 o
 -10   3  11       26.50     -243.60    392.46 o
  -9   3  11       18.43     -172.64    366.50 o
  -8   3  11       66.44      218.36    343.09 o
  -7   3  11     2641.20     2594.36    249.09 o
  -6   3  11      431.15      231.89    185.81 o
  -5   3  11        0.23       68.03    315.65 o
  -4   3  11     7172.70     6335.03    294.81 o
  -3   3  11      147.80        0.00    280.91 o
  -2   3  11       83.24      320.77    149.96 o
  -1   3  11      243.49      217.63    161.67 o
   0   3  11     3604.34     3166.20    163.20 o
   1   3  11     5918.60     5843.44    269.57 o
   2   3  11     9713.54     9476.21    340.53 o
   3   3  11       38.21      192.03    176.30 o
   4   3  11     4155.06     4619.60    275.42 o
   5   3  11      213.64      144.84    324.43 o
   6   3  11      203.26       25.24    348.21 o
   7   3  11      415.93      628.02    198.61 o
   8   3  11     1336.28     1575.71    222.75 o
   9   3  11      237.80      183.61    389.54 o
  10   3  11      866.47     1077.17    256.77 o
  11   3  11      714.00      470.37    255.67 o
  12   3  11      151.26      220.19    391.73 o
  13   3  11       35.43      232.99    403.80 o
  14   3  11       16.21      -83.03    439.65 o
  15   3  11      108.95      179.22    474.76 o
 -18   4  11      713.26      366.86    669.35 o
 -17   4  11      139.60      444.04    321.14 o
 -16   4  11      396.75      481.34    273.96 o
 -15   4  11     1224.41     1441.47    322.97 o
 -14   4  11        8.27       54.13    214.34 o
 -13   4  11        7.93      217.63    240.31 o
 -12   4  11      146.65      374.54    219.82 o
 -11   4  11       23.34     -335.41    422.09 o
 -10   4  11     4277.70     4454.64    343.82 o
  -9   4  11     3380.14     2574.98    300.29 o
  -8   4  11      395.75      544.99    203.36 o
  -7   4  11     4533.55     3927.94    303.95 o
  -6   4  11      588.32      307.24    212.51 o
  -5   4  11      674.88      218.36    359.55 o
  -4   4  11     4963.81     4952.44    282.37 o
  -3   4  11     3310.58     3265.90    249.45 o
  -2   4  11     6579.40     6068.75    299.56 o
  -1   4  11    15977.23    14717.23    498.90 o
   0   4  11     1556.99     1596.16    412.03 o
   1   4  11     2093.98     1775.05    223.85 o
   2   4  11      166.61        0.00    299.93 o
   3   4  11       50.04        0.00    293.71 o
   4   4  11     4458.22     4534.37    286.39 o
   5   4  11     9115.88     8235.90    370.15 o
   6   4  11      125.12     -408.56    408.56 o
   7   4  11     4832.68     4892.45    317.85 o
   8   4  11      732.42     1052.67    231.53 o
   9   4  11       40.58      125.46    340.89 o
  10   4  11       42.81     -301.02    421.73 o
  11   4  11      419.41      177.76    499.27 o
  12   4  11       85.30      262.98    402.34 o
  13   4  11     1143.85     1264.45    316.02 o
  14   4  11      267.60        0.00    547.55 o
  15   4  11      294.62     -183.61    287.86 o
 -17   5  11       42.75     -598.39    598.39 o
 -16   5  11      132.74     -192.03    580.47 o
 -15   5  11        9.27     -572.05    579.37 o
 -14   5  11       33.49     -111.19    257.86 o
 -13   5  11       53.36      200.44    426.11 o
 -12   5  11        3.27     -426.48    426.48 o
 -11   5  11      109.43     -470.01    470.01 o
 -10   5  11      383.34     -246.16    275.42 o
  -9   5  11      119.80        0.00    232.99 o
  -8   5  11      104.75      182.52    372.71 o
  -7   5  11        0.07     -372.71    372.71 o
  -6   5  11      117.13      -27.07    332.48 o
  -5   5  11      852.74     1004.02    208.49 o
  -4   5  11      640.58      736.28    190.20 o
  -3   5  11       56.53        0.00    327.72 o
  -2   5  11       20.17     -356.62    356.62 o
  -1   5  11       71.19     -318.95    333.21 o
   0   5  11       12.41     -243.22    254.68 o
   1   5  11       18.28     -190.20    190.20 o
   2   5  11       91.06     -196.05    362.84 o
   3   5  11      325.15      201.17    381.49 o
   4   5  11       91.86     -286.03    366.50 o
   5   5  11       65.65     -324.07    391.00 o
   6   5  11      498.35      -28.16    419.53 o
   7   5  11       53.55       29.63    356.99 o
   8   5  11      362.52      196.05    230.07 o
   9   5  11      204.81       54.50    226.77 o
  10   5  11       27.45     -139.72    421.36 o
  11   5  11      119.95      111.19    420.63 o
  12   5  11       91.54     -259.69    267.37 o
  13   5  11        0.61      -13.90    269.93 o
  14   5  11       71.94      -88.88    494.15 o
  15   5  11      102.64      236.28    515.36 o
 -17   6  11       56.68      281.64    291.51 o
 -16   6  11      248.93      -49.74    585.22 o
 -15   6  11     1061.94     2098.02    332.84 o
 -14   6  11       88.14       43.53    491.59 o
 -13   6  11      107.80     -372.71    491.95 o
 -12   6  11      324.50      480.25    249.09 o
 -11   6  11        4.69       76.44    431.60 o
 -10   6  11     3006.55     3471.83    344.92 o
  -9   6  11     3002.98     3069.85    315.65 o
  -8   6  11       39.80     -194.95    244.70 o
  -7   6  11     1333.30     1076.81    239.21 o
  -6   6  11      253.95      145.94    370.52 o
  -5   6  11      455.23      460.86    213.24 o
  -4   6  11     2585.23     2122.53    258.23 o
  -3   6  11     2655.39     2227.87    265.91 o
  -2   6  11     1964.84     2276.51    240.67 o
  -1   6  11     7745.42     7725.66    343.82 o
   0   6  11     1389.23     1182.96    333.39 o
   1   6  11     1688.31     1959.40    237.75 o
   2   6  11      178.17     -351.13    351.13 o
   3   6  11      192.00      280.17    205.56 o
   4   6  11     2553.97     3007.68    264.81 o
   5   6  11     3062.61     2949.15    301.39 o
   6   6  11        6.49     -240.67    401.24 o
   7   6  11     4577.23     4638.61    343.45 o
   8   6  11      946.48     1013.90    255.30 o
   9   6  11        0.08        0.00    218.73 o
  10   6  11       33.78     -292.98    427.21 o
  11   6  11       99.45     -457.57    457.57 o
  12   6  11      261.18      122.17    462.33 o
  13   6  11     1118.45     1536.57    330.28 o
  14   6  11      186.49     -582.66    582.66 o
 -16   7  11       19.43     -543.16    543.16 o
 -15   7  11      128.66      -99.12    524.87 o
 -14   7  11       29.96      -30.72    299.19 o
 -13   7  11      381.98      365.03    316.02 o
 -12   7  11      588.85      292.61    523.41 o
 -11   7  11       63.65      -40.60    443.31 o
 -10   7  11      346.45      544.62    253.84 o
  -9   7  11        6.09       74.62    476.59 o
  -8   7  11       44.80     -190.56    256.03 o
  -7   7  11     2154.59     2460.13    314.19 o
  -6   7  11      891.12     1476.95    252.01 o
  -5   7  11     1646.62     2317.84    265.54 o
  -4   7  11     2593.08     2581.93    267.37 o
  -3   7  11      697.20      682.52    219.46 o
  -2   7  11      806.35      748.72    231.53 o
  -1   7  11      685.66      160.94    399.41 o
   0   7  11      641.24      234.57    317.30 o
   1   7  11      804.26      892.10    238.84 o
   2   7  11     1188.59     1064.74    251.28 o
   3   7  11       59.54     -352.60    393.93 o
   4   7  11     1508.04     1247.99    242.50 o
   5   7  11       11.75     -222.75    222.75 o
   6   7  11      469.21       31.82    429.41 o
   7   7  11       29.94       33.28    416.97 o
   8   7  11      745.40      626.55    276.88 o
   9   7  11       44.16      146.31    366.13 o
  10   7  11      617.78      614.12    267.74 o
  11   7  11       28.14      135.33    266.28 o
  12   7  11      219.39     -345.28    535.84 o
  13   7  11       46.63     -509.14    509.14 o
 -15   8  11      148.78      800.66    323.70 o
 -14   8  11       86.46      -99.85    484.64 o
 -13   8  11        2.15      186.17    491.95 o
 -12   8  11      103.62      -88.88    297.37 o
 -11   8  11      132.78     -256.40    274.32 o
 -10   8  11      863.45     1084.85    312.36 o
  -9   8  11     1014.93      320.41    583.39 o
  -8   8  11        0.03       38.41    481.34 o
  -7   8  11      185.42       85.22    273.59 o
  -6   8  11      562.52      625.09    243.60 o
  -5   8  11      218.16     -132.04    430.87 o
  -4   8  11      556.21      -92.90    433.06 o
  -3   8  11       12.56     -366.13    366.13 o
  -2   8  11      657.38     -206.66    388.08 o
  -1   8  11     2806.33     3156.91    291.51 o
   0   8  11     1769.64     1717.21    212.87 o
   1   8  11        6.86     -166.06    241.40 o
   2   8  11       16.78      219.82    362.11 o
   3   8  11      173.93      473.66    231.16 o
   4   8  11     1087.05      798.83    244.33 o
   5   8  11     1180.13     1365.03    253.11 o
   6   8  11      122.69      103.15    416.97 o
   7   8  11      558.70      107.17    441.84 o
   8   8  11      611.50      652.89    276.15 o
   9   8  11      200.70       51.57    267.37 o
  10   8  11       78.23      -81.20    484.64 o
  11   8  11       17.09        0.00    449.89 o
  12   8  11       82.61     -182.52    515.73 o
 -14   9  11       28.88     -529.99    570.96 o
 -13   9  11      452.90      543.52    348.57 o
 -12   9  11      511.02      570.96    336.50 o
 -11   9  11        4.90      213.61    265.54 o
 -10   9  11      331.70      618.14    286.03 o
  -9   9  11       19.76     -524.14    524.14 o
  -8   9  11       21.33     -124.36    448.79 o
  -7   9  11      759.69     1200.80    291.15 o
  -6   9  11     1327.02     1479.15    311.26 o
  -5   9  11      945.55      250.91    457.94 o
  -4   9  11     3479.90     3608.99    325.16 o
  -3   9  11      325.03      491.95    231.16 o
  -2   9  11       80.45     -197.51    351.50 o
  -1   9  11       92.55     -227.87    227.87 o
   0   9  11      138.73       14.44    208.09 o
   1   9  11      876.40      775.05    277.25 o
   2   9  11     3797.50     4457.56    367.23 o
   3   9  11      131.73      332.84    236.28 o
   4   9  11      502.87      -35.11    494.15 o
   5   9  11      346.79     -361.37    462.69 o
   6   9  11       84.88      -36.94    450.26 o
   7   9  11      174.40      -76.44    454.64 o
   8   9  11      601.86      581.20    302.49 o
   9   9  11        2.63     -330.28    512.43 o
  10   9  11      859.57      757.86    326.63 o
  11   9  11      141.60     -275.42    309.44 o
 -12  10  11        0.05      122.53    334.67 o
 -11  10  11       83.17     -270.30    346.74 o
 -10  10  11       26.24       95.10    525.60 o
  -9  10  11        5.20     -414.04    534.01 o
  -8  10  11      124.58     -308.70    559.98 o
  -7  10  11       26.04     -427.58    527.07 o
  -6  10  11      227.89      392.46    275.05 o
  -5  10  11      420.41      220.92    279.08 o
  -4  10  11        1.11      325.53    245.79 o
  -3  10  11       11.35     -328.82    352.23 o
  -2  10  11      109.30     -413.31    413.31 o
  -1  10  11       21.05     -107.17    405.63 o
   0  10  11      302.18      123.82    333.72 o
   1  10  11      157.46      159.84    263.35 o
   2  10  11       46.74      -36.94    434.53 o
   3  10  11       81.17      -62.18    272.86 o
   4  10  11       87.13      139.36    235.92 o
   5  10  11       14.96      116.68    410.02 o
   6  10  11       35.51      465.98    230.43 o
   7  10  11        2.59     -492.32    492.32 o
   8  10  11       90.44     -430.50    520.48 o
   9  10  11      210.10     -446.96    582.66 o
  10  10  11       30.85     -326.26    546.09 o
 -11  11  11       11.47      218.36    636.06 o
 -10  11  11       37.97        0.00    579.00 o
  -9  11  11        0.09      119.60    313.46 o
  -8  11  11       20.04      245.79    549.38 o
  -7  11  11      989.60      679.22    365.03 o
  -6  11  11      898.80     1394.66    315.29 o
  -5  11  11      292.62       14.26    298.46 o
  -4  11  11      904.35     1194.95    283.83 o
  -3  11  11      180.99       39.87    457.94 o
  -2  11  11       34.88      221.65    240.67 o
  -1  11  11      144.43      194.59    243.23 o
   0  11  11        0.36     -244.79    244.79 o
   1  11  11      426.64      201.17    460.50 o
   2  11  11      980.16     -121.07    604.97 o
   3  11  11      100.30       40.60    538.77 o
   4  11  11      160.64      648.86    286.76 o
   5  11  11      235.15      296.27    277.61 o
   6  11  11       42.39     -218.73    493.05 o
   7  11  11      125.13     -269.57    516.46 o
   8  11  11      187.38      185.44    564.01 o
  -8  12  11       11.23     -597.29    597.29 o
  -7  12  11      112.36     -135.33    333.94 o
  -6  12  11       39.63     -145.21    562.91 o
  -5  12  11      215.52      309.80    304.32 o
  -4  12  11       20.24      -15.00    311.26 o
  -3  12  11       69.32      674.10    270.30 o
  -2  12  11       38.93      -86.69    459.03 o
  -1  12  11      171.00      216.17    304.32 o
   0  12  11       97.41     -104.54    366.44 o
   1  12  11      355.40     -311.63    521.21 o
   2  12  11        1.27      -89.25    552.67 o
   3  12  11      152.97      -89.61    598.76 o
   4  12  11        0.13      -30.36    320.77 o
   5  12  11       14.42     -523.04    523.04 o
   6  12  11       52.65      142.28    499.27 o
  -4  13  11      303.41      244.33    608.26 o
  -3  13  11      296.45      191.29    329.19 o
  -2  13  11      161.56      331.02    506.95 o
  -1  13  11       19.19      188.00    511.34 o
   0  13  11        7.83     -213.41    213.41 o
   1  13  11      171.55      -32.55    350.77 o
   2  13  11      312.30       96.93    575.35 o
 -18   0  12      100.00     -528.16    528.16 o
 -17   0  12      336.52      696.78    275.05 o
 -16   0  12        3.90      132.04    449.89 o
 -15   0  12        0.27      370.52    234.09 o
 -14   0  12      672.77      298.46    252.01 o
 -13   0  12     3055.15     2921.72    355.52 o
 -12   0  12      415.42      195.68    230.80 o
 -11   0  12     3494.25     3853.69    309.80 o
 -10   0  12     2627.14     2789.31    280.17 o
  -9   0  12      892.25     1382.22    191.29 o
  -8   0  12     1156.20     1374.54    220.92 o
  -7   0  12     2045.35     2155.45    239.58 o
  -6   0  12      931.25     1297.00    190.93 o
  -5   0  12    18970.51    19130.54    572.79 o
  -4   0  12     1814.42     1963.05    208.49 o
  -3   0  12     6137.27     6137.51    287.49 o
  -2   0  12     7125.13     6256.02    283.47 o
  -1   0  12      763.11     1220.92    181.78 o
   0   0  12     1299.24     1481.15    127.50 o
   1   0  12     4631.51     4706.28    256.40 o
   2   0  12     3253.06     3183.97    243.23 o
   3   0  12     9150.23     9437.07    343.09 o
   4   0  12     6233.49     6904.52    316.02 o
   5   0  12     1907.26     1503.65    239.94 o
   6   0  12     6140.49     6785.28    344.18 o
   7   0  12      704.12      109.36    388.81 o
   8   0  12      181.40      339.79    178.13 o
   9   0  12     3389.11     3538.03    310.90 o
  10   0  12     1691.44     1572.05    306.14 o
  11   0  12     1753.81     2197.51    317.85 o
  12   0  12     2168.35     1955.01    316.39 o
  13   0  12      111.16      157.64    405.63 o
  14   0  12       33.90     -463.42    474.76 o
  15   0  12       72.52     -408.92    491.22 o
 -18   1  12        1.17     -355.89    568.40 o
 -17   1  12       50.53      238.84    287.49 o
 -16   1  12      342.04     -441.48    499.27 o
 -15   1  12        9.50     -331.38    482.81 o
 -14   1  12      146.68     -471.84    471.84 o
 -13   1  12      225.06      480.25    249.45 o
 -12   1  12        6.93     -234.45    234.45 o
 -11   1  12      329.47      279.08    231.16 o
 -10   1  12      204.28      111.56    211.05 o
  -9   1  12       38.03     -364.67    364.67 o
  -8   1  12     2357.30     1851.50    265.91 o
  -7   1  12      351.54       25.60    292.25 o
  -6   1  12        1.09     -144.84    307.24 o
  -5   1  12       67.21       94.37    292.25 o
  -4   1  12      128.99     -156.91    284.93 o
  -3   1  12      123.55     -172.64    288.59 o
  -2   1  12     2055.76     1756.40    201.90 o
  -1   1  12      108.51      145.57    149.60 o
   0   1  12        2.82      -72.00    194.22 o
   1   1  12      129.23      218.36    154.72 o
   2   1  12      173.11      202.27    165.69 o
   3   1  12       51.95      -44.62    170.45 o
   4   1  12       86.80      164.96    301.39 o
   5   1  12      358.71     -345.65    381.13 o
   6   1  12       14.01      103.88    310.17 o
   7   1  12        0.47     -220.19    306.51 o
   8   1  12      345.62      166.06    201.54 o
   9   1  12      473.24      288.22    229.33 o
  10   1  12       17.09        0.00    386.98 o
  11   1  12        6.35      -34.75    419.17 o
  12   1  12       24.69     -471.84    471.84 o
  13   1  12       40.82     -474.40    503.29 o
  14   1  12       40.56     -295.90    472.57 o
  15   1  12       54.32     -182.52    477.69 o
 -18   2  12       46.78      205.92    558.89 o
 -17   2  12       10.56       96.93    448.43 o
 -16   2  12        3.38     -545.72    545.72 o
 -15   2  12       56.89     -294.07    491.59 o
 -14   2  12      617.05      278.35    258.59 o
 -13   2  12      915.82      838.33    274.32 o
 -12   2  12       17.60      212.87    388.44 o
 -11   2  12     2085.12     2185.80    278.35 o
 -10   2  12      139.30     -384.42    384.42 o
  -9   2  12      630.51      637.53    222.75 o
  -8   2  12        0.14     -251.65    332.11 o
  -7   2  12      976.75      741.40    217.26 o
  -6   2  12     1788.43     1814.19    221.65 o
  -5   2  12     4438.87     4057.05    274.32 o
  -4   2  12      215.25      179.22    297.37 o
  -3   2  12     4990.34     4315.28    267.01 o
  -2   2  12     1760.07     1651.42    203.73 o
  -1   2  12     2024.13     1896.12    204.10 o
   0   2  12       46.74      -30.15    192.66 o
   1   2  12      171.32      191.29    291.88 o
   2   2  12     1057.59     1035.84    186.17 o
   3   2  12     7377.57     7268.09    339.79 o
   4   2  12    13307.46    13674.08    438.18 o
   5   2  12       11.31       75.71    378.57 o
   6   2  12     1842.59     2105.34    251.28 o
   7   2  12       16.00       18.65    197.51 o
   8   2  12      223.56     -119.24    381.13 o
   9   2  12     2881.39     2332.11    318.21 o
  10   2  12     1552.27     1270.66    268.84 o
  11   2  12      562.11     -142.28    281.27 o
  12   2  12     1521.27     1788.58    307.61 o
  13   2  12      166.47      146.67    258.59 o
  14   2  12        4.06       43.16    474.03 o
  15   2  12       93.83      -15.36    285.30 o
 -18   3  12       27.23     -576.08    630.58 o
 -17   3  12      245.65     -344.92    523.77 o
 -16   3  12     1146.25     1293.34    323.34 o
 -15   3  12        1.62      343.82    255.67 o
 -14   3  12      543.74      757.50    255.30 o
 -13   3  12      252.55      641.55    247.99 o
 -12   3  12       14.42     -400.88    447.69 o
 -11   3  12      342.59      138.26    384.42 o
 -10   3  12     1044.36      480.98    268.47 o
  -9   3  12       32.06     -373.44    373.44 o
  -8   3  12     4925.65     4874.53    326.63 o
  -7   3  12      856.22      876.74    214.70 o
  -6   3  12     1231.56     1325.89    230.07 o
  -5   3  12     2246.66     2446.96    232.63 o
  -4   3  12      304.30       46.45    323.70 o
  -3   3  12      336.36      456.47    173.37 o
  -2   3  12     6106.30     6147.76    295.17 o
  -1   3  12      105.16     -304.32    304.32 o
   0   3  12     9923.26    10037.29    249.06 o
   1   3  12     5855.83     5275.04    289.32 o
   2   3  12        0.40        0.00    336.14 o
   3   3  12      678.65      557.06    215.07 o
   4   3  12      139.23     -200.80    386.98 o
   5   3  12       11.30     -209.22    392.83 o
   6   3  12     8150.95     9137.14    378.93 o
   7   3  12     1877.89     2405.99    271.40 o
   8   3  12      321.29      336.14    226.77 o
   9   3  12     1060.40      932.70    258.96 o
  10   3  12       10.48     -376.74    385.88 o
  11   3  12        0.16      351.86    217.63 o
  12   3  12      472.76      447.33    270.67 o
  13   3  12      175.45     -162.76    276.52 o
  14   3  12      254.44      219.09    513.17 o
  15   3  12      464.45      186.91    520.48 o
 -17   4  12       25.61      303.22    495.24 o
 -16   4  12        8.19     -190.56    486.10 o
 -15   4  12       50.22     -177.03    476.59 o
 -14   4  12      272.29     -223.48    261.52 o
 -13   4  12       43.14      464.52    217.63 o
 -12   4  12       33.99      188.73    391.00 o
 -11   4  12      148.19      586.32    227.14 o
 -10   4  12       23.57     -432.70    432.70 o
  -9   4  12      156.11     -317.85    414.04 o
  -8   4  12       20.02     -411.85    411.85 o
  -7   4  12       30.50     -344.18    371.62 o
  -6   4  12      649.55        0.00    388.81 o
  -5   4  12      377.23      396.12    186.17 o
  -4   4  12      346.26      156.55    182.88 o
  -3   4  12      100.92      119.60    314.56 o
  -2   4  12       37.25     -186.91    301.02 o
  -1   4  12     3428.16     3620.33    265.18 o
   0   4  12        0.23      155.53    148.86 o
   1   4  12        0.34     -292.61    337.60 o
   2   4  12       24.10     -173.74    331.75 o
   3   4  12      794.18      280.17    207.75 o
   4   4  12      659.45      825.16    207.02 o
   5   4  12      112.72     -136.80    408.92 o
   6   4  12      422.79      143.01    369.79 o
   7   4  12      214.13      -90.34    386.25 o
   8   4  12      184.62     -219.46    405.27 o
   9   4  12      439.48      388.08    244.33 o
  10   4  12       34.87     -212.14    406.36 o
  11   4  12       36.42      285.66    218.73 o
  12   4  12      338.53      -65.84    269.93 o
  13   4  12      120.16      334.67    505.49 o
  14   4  12       85.12      314.19    481.34 o
 -17   5  12      552.49     1165.69    313.83 o
 -16   5  12      974.16     1313.82    358.45 o
 -15   5  12       55.93       46.09    301.02 o
 -14   5  12     1048.24     1510.24    316.75 o
 -13   5  12      142.76      192.76    266.64 o
 -12   5  12       41.52     -315.65    470.37 o
 -11   5  12      536.20      802.12    254.57 o
 -10   5  12     1793.70     1673.37    297.73 o
  -9   5  12     1203.74     1114.48    283.47 o
  -8   5  12     7063.38     7894.28    399.41 o
  -7   5  12     2448.71     2515.36    286.03 o
  -6   5  12      753.70      681.42    227.50 o
  -5   5  12       45.70       45.72    178.86 o
  -4   5  12       83.48       79.00    337.60 o
  -3   5  12     3061.10     2524.87    269.57 o
  -2   5  12     9946.73     9898.66    380.76 o
  -1   5  12       43.07     -172.27    361.37 o
   0   5  12     4788.14     4185.25    206.85 o
   1   5  12     3500.79     3575.71    287.12 o
   2   5  12       98.98      158.38    342.35 o
   3   5  12       17.41     -108.27    340.89 o
   4   5  12      497.66       83.76    226.41 o
   5   5  12        2.62     -173.74    361.37 o
   6   5  12     3431.05     3718.35    301.02 o
   7   5  12     2166.51     2435.25    303.58 o
   8   5  12      638.03      546.82    244.70 o
   9   5  12     1159.59      971.47    279.08 o
  10   5  12       25.84     -455.01    455.01 o
  11   5  12        1.59      -38.77    432.33 o
  12   5  12      453.60      245.06    269.20 o
  13   5  12       97.29      130.94    460.13 o
  14   5  12      453.45      308.70    329.92 o
 -16   6  12       22.70       51.21    549.38 o
 -15   6  12       71.68     -145.94    577.18 o
 -14   6  12       52.11       91.08    539.14 o
 -13   6  12       59.60      188.00    256.03 o
 -12   6  12        2.04     -124.36    423.92 o
 -11   6  12      541.40      198.61    512.80 o
 -10   6  12        8.41     -463.06    463.06 o
  -9   6  12        6.92        0.00    453.55 o
  -8   6  12      155.44      462.33    242.87 o
  -7   6  12       49.44      140.09    225.31 o
  -6   6  12      127.09      -91.81    379.30 o
  -5   6  12      237.25       29.26    386.98 o
  -4   6  12      707.99      936.72    224.58 o
  -3   6  12      337.57      136.43    376.74 o
  -2   6  12       75.20      445.13    196.78 o
  -1   6  12     1270.98      916.97    241.77 o
   0   6  12        3.96        9.62    173.42 o
   1   6  12     1212.16     1457.57    244.33 o
   2   6  12      238.99      312.00    204.10 o
   3   6  12       21.38     -387.34    387.34 o
   4   6  12        5.39      -59.62    355.89 o
   5   6  12      404.93      349.30    248.72 o
   6   6  12       18.00       95.10    314.92 o
   7   6  12      305.44      231.16    266.28 o
   8   6  12      190.36      276.88    418.07 o
   9   6  12        9.52     -254.94    366.50 o
  10   6  12       14.74      229.33    408.19 o
  11   6  12       49.53      -40.23    441.11 o
  12   6  12       13.03        0.00    505.85 o
  13   6  12       92.97       90.71    548.65 o
 -15   7  12        5.17      -51.21    310.17 o
 -14   7  12      212.54        0.00    491.59 o
 -13   7  12      180.80      274.69    525.97 o
 -12   7  12       72.73      -73.15    288.59 o
 -11   7  12      521.47      307.61    273.23 o
 -10   7  12      394.63      565.47    296.63 o
  -9   7  12      333.86      116.31    469.64 o
  -8   7  12     2340.39     2220.92    326.99 o
  -7   7  12     1098.59      977.32    259.33 o
  -6   7  12       35.07      -67.30    374.18 o
  -5   7  12      307.91       94.37    231.89 o
  -4   7  12       25.29     -360.28    360.28 o
  -3   7  12     1336.10      910.39    240.31 o
  -2   7  12     1923.43     2151.06    264.45 o
  -1   7  12      646.63       28.53    371.62 o
   0   7  12     1667.15     1590.96    186.42 o
   1   7  12     4664.84     4156.54    323.34 o
   2   7  12      122.48      214.70    224.58 o
   3   7  12       57.49      374.91    208.85 o
   4   7  12       12.68      -63.28    208.85 o
   5   7  12        5.99      -32.55    225.68 o
   6   7  12     1997.64     1791.51    307.97 o
   7   7  12     1565.53     2039.13    285.66 o
   8   7  12       20.49     -509.87    509.87 o
   9   7  12      699.47      725.68    260.06 o
  10   7  12       94.78     -515.00    515.00 o
  11   7  12       50.50       85.59    528.53 o
  12   7  12      240.25      225.68    516.46 o
  13   7  12       26.40     -110.83    297.00 o
 -14   8  12       94.07      205.56    481.71 o
 -13   8  12      468.77      197.15    634.23 o
 -12   8  12       15.69     -511.70    511.70 o
 -11   8  12     1145.24     1193.12    362.47 o
 -10   8  12      289.91      215.07    545.35 o
  -9   8  12      118.50      -27.80    259.69 o
  -8   8  12        0.54      171.91    245.06 o
  -7   8  12      225.03     -380.03    477.69 o
  -6   8  12      115.94      204.83    253.84 o
  -5   8  12     2454.91     2355.15    312.36 o
  -4   8  12      198.70      289.32    225.31 o
  -3   8  12     1437.69     1126.19    252.01 o
  -2   8  12      149.71        0.00    358.45 o
  -1   8  12      118.44     -285.30    367.96 o
   0   8  12       49.34     -152.51    276.62 o
   1   8  12     1935.45     1216.90    285.30 o
   2   8  12        3.69      131.31    423.55 o
   3   8  12     1248.77     1470.74    268.84 o
   4   8  12      577.84        0.00    459.40 o
   5   8  12       25.21     -211.05    385.15 o
   6   8  12       57.19       84.86    233.36 o
   7   8  12       33.00      -74.62    425.38 o
   8   8  12       17.44     -116.31    430.50 o
   9   8  12      309.02       40.23    498.17 o
  10   8  12       98.88      558.52    265.91 o
  11   8  12      142.75     -493.05    493.05 o
  12   8  12      214.70     -587.42    587.42 o
 -13   9  12       76.80     -651.43    651.43 o
 -12   9  12      102.47      -50.48    563.28 o
 -11   9  12      202.15     -623.99    623.99 o
 -10   9  12       49.10     -107.90    296.27 o
  -9   9  12       43.42      311.63    513.17 o
  -8   9  12      445.45      822.97    304.32 o
  -7   9  12      241.23      -81.93    487.56 o
  -6   9  12       62.77      415.87    245.43 o
  -5   9  12       54.05     -479.52    479.52 o
  -4   9  12       74.23      216.90    433.43 o
  -3   9  12      533.66      211.05    422.46 o
  -2   9  12      325.62      438.92    245.43 o
  -1   9  12      176.92     -137.53    380.39 o
   0   9  12        0.10     -122.15    283.03 o
   1   9  12      502.52      248.35    418.43 o
   2   9  12      599.85      679.22    273.23 o
   3   9  12       98.38      -48.28    257.13 o
   4   9  12       24.55     -470.01    470.01 o
   5   9  12       48.36      226.04    402.34 o
   6   9  12      135.39      115.95    408.19 o
   7   9  12      232.05       80.10    502.93 o
   8   9  12       18.92     -124.73    513.53 o
   9   9  12       77.26      130.94    292.25 o
  10   9  12      177.23      380.03    298.10 o
 -12  10  12       17.24      484.64    324.43 o
 -11  10  12      577.78      260.42    636.06 o
 -10  10  12      317.53      906.36    341.26 o
  -9  10  12       23.25     -575.71    664.59 o
  -8  10  12       48.68      -91.81    302.12 o
  -7  10  12      126.68        0.00    559.25 o
  -6  10  12       70.83     -419.90    527.80 o
  -5  10  12     2283.54     2326.26    373.81 o
  -4  10  12      358.07      598.39    296.63 o
  -3  10  12      594.48      901.61    248.35 o
  -2  10  12      731.43      437.82    272.13 o
  -1  10  12       80.34     -111.92    433.80 o
   0  10  12       41.38      251.14    208.16 o
   1  10  12     1353.33     1948.42    303.58 o
   2  10  12       57.14      193.49    432.33 o
   3  10  12     1383.71     1551.94    325.53 o
   4  10  12      394.18     -238.84    497.44 o
   5  10  12        9.60      122.17    429.77 o
   6  10  12      167.09      -27.80    272.13 o
   7  10  12        3.63     -487.56    487.56 o
   8  10  12       38.49     -449.16    471.10 o
   9  10  12      317.88     -610.83    610.83 o
 -10  11  12       90.26     -487.56    629.85 o
  -9  11  12        4.86     -104.97    569.86 o
  -8  11  12       45.25        0.00    522.68 o
  -7  11  12        3.61      337.23    542.79 o
  -6  11  12      368.87      438.92    269.57 o
  -5  11  12        4.66      174.84    436.72 o
  -4  11  12      325.16      -84.86    299.19 o
  -3  11  12       92.39     -264.08    264.08 o
  -2  11  12        2.99      -81.93    396.12 o
  -1  11  12        3.04        0.00    433.80 o
   0  11  12      140.93      207.97    335.19 o
   1  11  12        1.14     -125.82    509.14 o
   2  11  12      480.85      126.19    569.49 o
   3  11  12      113.63       85.22    534.75 o
   4  11  12       51.19     -553.40    553.40 o
   5  11  12       32.46     -178.13    504.39 o
   6  11  12        3.12       91.44    515.73 o
   7  11  12       15.55     -514.63    562.91 o
  -7  12  12        0.11     -259.69    585.59 o
  -6  12  12      332.14      298.83    347.48 o
  -5  12  12      776.22      191.66    628.75 o
  -4  12  12      286.27     -139.72    541.33 o
  -3  12  12      113.19       76.08    299.93 o
  -2  12  12      227.55      -60.35    302.12 o
  -1  12  12       57.33     -297.37    297.37 o
   0  12  12      160.14      123.64    366.33 o
   1  12  12      372.86     -509.14    569.13 o
   2  12  12        4.55      -46.09    312.73 o
   3  12  12      427.69      326.99    538.77 o
   4  12  12      532.23      631.67    332.11 o
 -17   1  13      492.17     -606.80    606.80 o
 -16   1  13      108.57       76.08    259.33 o
 -15   1  13        3.27     -128.75    452.45 o
 -14   1  13      237.76      -40.60    246.89 o
 -13   1  13        2.18       12.80    227.50 o
 -12   1  13     3664.06     3917.70    343.45 o
 -11   1  13      876.20     1107.90    256.03 o
 -10   1  13      798.84      225.31    460.50 o
  -9   1  13     3749.48     3895.75    306.88 o
  -8   1  13       47.41      -87.78    197.88 o
  -7   1  13      262.21      527.07    184.71 o
  -6   1  13      907.68      871.98    203.00 o
  -5   1  13      824.68      764.45    207.02 o
  -4   1  13     9367.88     9027.41    381.86 o
  -3   1  13    12111.45    12296.61    412.58 o
  -2   1  13      121.61      324.43    176.30 o
  -1   1  13     4494.82     4725.67    268.84 o
   0   1  13      176.73       76.64    120.65 o
   1   1  13     1842.98     2049.01    211.05 o
   2   1  13     4006.04     3658.00    265.54 o
   3   1  13     4133.41     4974.02    284.20 o
   4   1  13      259.45      128.75    407.83 o
   5   1  13     7278.47     7297.72    367.59 o
   6   1  13     1939.70     1687.63    243.23 o
   7   1  13       11.52     -198.98    198.98 o
   8   1  13      281.74     -186.17    387.71 o
   9   1  13      151.41       99.12    365.76 o
  10   1  13     1195.99     1529.62    284.56 o
  11   1  13     3436.73     4840.15    360.64 o
  12   1  13      255.87      273.59    450.99 o
  13   1  13      357.75      623.26    261.52 o
  14   1  13      227.49     -312.73    556.33 o
  15   1  13        2.87     -380.76    461.23 o
 -17   2  13      112.94      297.73    280.91 o
 -16   2  13        1.05     -327.36    497.07 o
 -15   2  13      782.84     1523.77    287.49 o
 -14   2  13      289.57      590.34    242.87 o
 -13   2  13      333.84       39.50    461.59 o
 -12   2  13      302.23       24.87    257.86 o
 -11   2  13       21.05       70.23    389.17 o
 -10   2  13       25.22     -163.86    448.06 o
  -9   2  13     2054.52     2099.85    277.25 o
  -8   2  13      658.68      745.79    232.99 o
  -7   2  13     1561.19     1564.37    242.87 o
  -6   2  13     2700.04     2650.32    272.49 o
  -5   2  13        3.82     -185.81    185.81 o
  -4   2  13      880.79      705.92    214.34 o
  -3   2  13      253.60      -71.69    381.49 o
  -2   2  13      801.64      918.80    200.80 o
  -1   2  13     7882.63     8023.03    329.92 o
   0   2  13     3294.75     3576.36    179.46 o
   1   2  13      150.02      121.07    318.58 o
   2   2  13     1394.68     1822.23    222.75 o
   3   2  13       20.47     -354.42    354.42 o
   4   2  13      397.18      131.67    363.57 o
   5   2  13      304.22      355.52    197.88 o
   6   2  13     1157.82     1251.28    232.63 o
   7   2  13      765.35      702.63    219.46 o
   8   2  13      862.52      829.19    245.43 o
   9   2  13      101.08     -200.44    238.11 o
  10   2  13      344.84      485.37    265.54 o
  11   2  13        7.06     -336.14    433.80 o
  12   2  13       18.34       79.00    426.48 o
  13   2  13        3.86     -440.75    440.75 o
  14   2  13      259.09      330.65    279.81 o
 -17   3  13       77.27     -404.53    602.78 o
 -16   3  13        6.70     -143.01    502.56 o
 -15   3  13       25.38     -274.32    274.32 o
 -14   3  13      277.07      126.19    291.15 o
 -13   3  13      182.12      240.67    428.31 o
 -12   3  13      275.53     -485.00    485.00 o
 -11   3  13      883.39      797.00    261.16 o
 -10   3  13      720.61      563.28    243.96 o
  -9   3  13      202.43     -224.94    451.35 o
  -8   3  13      600.73       61.08    427.94 o
  -7   3  13      177.27     -174.84    219.82 o
  -6   3  13     1547.65     1436.72    244.70 o
  -5   3  13       89.91      -53.04    393.56 o
  -4   3  13     3770.96     4202.62    290.05 o
  -3   3  13     7784.26     7443.66    340.16 o
  -2   3  13      193.75      -48.28    343.82 o
  -1   3  13     1282.65     1533.65    217.26 o
   0   3  13      782.36      785.26    186.36 o
   1   3  13        6.39      -75.71    317.48 o
   2   3  13     4562.89     4257.85    310.17 o
   3   3  13      140.54      158.01    387.34 o
   4   3  13      423.34      426.11    219.46 o
   5   3  13     4112.56     3821.86    308.34 o
   6   3  13      819.86      688.73    257.13 o
   7   3  13      269.20      183.98    374.91 o
   8   3  13       76.54     -221.65    221.65 o
   9   3  13      103.65      205.19    410.39 o
  10   3  13      751.11      859.54    271.40 o
  11   3  13     1293.18     1590.34    311.26 o
  12   3  13      134.38     -525.24    531.45 o
  13   3  13      199.33        0.00    507.68 o
  14   3  13       85.43      -15.36    272.49 o
 -17   4  13      306.75      553.03    312.00 o
 -16   4  13        0.48      -16.09    290.78 o
 -15   4  13     1426.35      457.57    364.30 o
 -14   4  13      933.71      869.42    325.16 o
 -13   4  13      122.31     -247.99    474.40 o
 -12   4  13      367.10      236.65    442.57 o
 -11   4  13      116.98      162.76    249.82 o
 -10   4  13       76.71     -250.55    479.15 o
  -9   4  13     2812.02     2888.80    315.29 o
  -8   4  13      911.85     1118.87    248.35 o
  -7   4  13     2241.49     1784.20    267.74 o
  -6   4  13     4366.97     4678.85    314.56 o
  -5   4  13      475.09      258.59    209.22 o
  -4   4  13      689.27      879.30    207.75 o
  -3   4  13      347.97      172.27    198.24 o
  -2   4  13      405.53      304.32    200.44 o
  -1   4  13     1541.60     1875.27    224.21 o
   0   4  13     4896.07     4832.54    217.62 o
   1   4  13      529.62      -26.70    365.76 o
   2   4  13     2958.53     2870.15    276.52 o
   3   4  13     1395.72     1398.68    236.65 o
   4   4  13      219.64      341.62    194.59 o
   5   4  13      969.82     1138.99    230.07 o
   6   4  13      824.92      992.68    248.35 o
   7   4  13      685.66      583.03    242.50 o
   8   4  13     3063.88     3396.12    317.85 o
   9   4  13      108.35      270.67    224.94 o
  10   4  13      341.83      445.50    257.13 o
  11   4  13       87.97       39.14    374.91 o
  12   4  13       20.57       55.23    280.91 o
  13   4  13      204.73     -354.79    505.49 o
  14   4  13      534.11      688.37    323.70 o
 -16   5  13        0.11     -151.79    503.66 o
 -15   5  13       27.29      962.69    288.95 o
 -14   5  13       30.89      120.34    271.40 o
 -13   5  13       63.16     -215.07    517.56 o
 -12   5  13       11.81     -370.15    444.77 o
 -11   5  13      154.50      274.69    230.07 o
 -10   5  13       20.26      -37.67    419.17 o
  -9   5  13        1.17      107.90    398.68 o
  -8   5  13      654.03     -205.92    262.98 o
  -7   5  13      176.24      522.68    233.72 o
  -6   5  13      153.97     -395.76    395.76 o
  -5   5  13      141.19       -9.51    194.95 o
  -4   5  13      986.85      740.67    234.45 o
  -3   5  13      392.92      218.36    198.61 o
  -2   5  13      405.56      545.72    200.80 o
  -1   5  13       95.51      150.69    195.32 o
   0   5  13     1137.48      883.02    233.17 o
   1   5  13      254.66        0.00    395.76 o
   2   5  13      712.22     1168.98    206.29 o
   3   5  13       20.13     -352.60    352.60 o
   4   5  13       37.60      -89.98    378.57 o
   5   5  13       10.49       61.81    404.53 o
   6   5  13      569.96     1125.82    243.60 o
   7   5  13      286.70      776.15    223.48 o
   8   5  13        6.08     -419.53    419.53 o
   9   5  13       17.54      -85.59    233.72 o
  10   5  13       12.10      231.16    377.47 o
  11   5  13      113.42     -285.30    507.31 o
  12   5  13       43.01     -130.21    492.68 o
  13   5  13        7.60     -152.52    287.86 o
 -15   6  13      792.73      969.27    346.74 o
 -14   6  13      691.24      239.21    341.62 o
 -13   6  13       34.97     -449.52    458.67 o
 -12   6  13      284.98      444.04    281.27 o
 -11   6  13        0.67      123.99    458.67 o
 -10   6  13      147.15     -118.87    240.67 o
  -9   6  13     2236.09     2798.46    319.31 o
  -8   6  13      450.11      629.48    265.91 o
  -7   6  13     1758.24     1723.11    280.17 o
  -6   6  13     4168.45     4079.36    331.38 o
  -5   6  13      222.20     -123.99    374.91 o
  -4   6  13       67.93     -384.42    384.42 o
  -3   6  13      145.04     -349.30    415.87 o
  -2   6  13      299.39       66.57    203.73 o
  -1   6  13     2037.82     2629.11    256.03 o
   0   6  13     6315.58     6058.86    242.06 o
   1   6  13       13.67       90.34    400.15 o
   2   6  13     1766.66     1553.03    261.16 o
   3   6  13      685.27      310.90    243.60 o
   4   6  13      250.16     -189.47    401.61 o
   5   6  13      805.27      715.43    240.67 o
   6   6  13      525.28      269.20    252.01 o
   7   6  13      382.80      432.33    261.16 o
   8   6  13     2147.18     2321.50    317.85 o
   9   6  13      275.33      381.49    260.79 o
  10   6  13       56.65      402.34    254.57 o
  11   6  13       46.11      442.94    271.40 o
  12   6  13        9.88      -44.99    492.32 o
  13   6  13      182.51      158.38    304.68 o
 -15   7  13       26.53     -532.55    532.55 o
 -14   7  13      139.83      200.80    558.89 o
 -13   7  13        1.04     -528.53    624.72 o
 -12   7  13      266.36      166.42    313.83 o
 -11   7  13      325.27        0.00    489.39 o
 -10   7  13      529.17       83.76    525.97 o
  -9   7  13      247.49      134.60    290.78 o
  -8   7  13       26.73     -269.57    269.57 o
  -7   7  13      130.76      517.56    256.40 o
  -6   7  13      423.29      211.78    396.49 o
  -5   7  13      183.18     -222.75    222.75 o
  -4   7  13      157.54       65.47    387.71 o
  -3   7  13     1447.81     1690.93    257.50 o
  -2   7  13        4.05     -220.92    220.92 o
  -1   7  13      109.49      -31.46    356.62 o
   0   7  13        1.39       98.64    272.76 o
   1   7  13      435.71      618.14    236.28 o
   2   7  13      518.33      -97.29    437.45 o
   3   7  13      803.37     1295.17    234.09 o
   4   7  13       30.59     -101.32    205.56 o
   5   7  13      895.28     1156.54    271.03 o
   6   7  13       23.97     -215.07    455.74 o
   7   7  13      371.61      233.72    268.10 o
   8   7  13       29.95     -268.84    478.42 o
   9   7  13      240.40      200.80    460.13 o
  10   7  13       26.89       14.26    241.77 o
  11   7  13       69.45     -525.24    525.24 o
  12   7  13        0.36      235.92    474.40 o
 -14   8  13      201.58      264.45    531.45 o
 -13   8  13       15.15       50.84    327.72 o
 -12   8  13        0.36     -604.24    604.24 o
 -11   8  13        8.35       92.54    485.73 o
 -10   8  13      427.15     -222.75    547.91 o
  -9   8  13     1038.21      301.02    624.36 o
  -8   8  13      274.87      328.82    516.82 o
  -7   8  13       74.74      -79.00    471.10 o
  -6   8  13      810.65     1134.96    262.25 o
  -5   8  13       56.93     -476.96    476.96 o
  -4   8  13      292.58      164.23    234.09 o
  -3   8  13      108.19       68.76    397.59 o
  -2   8  13       36.75     -135.33    400.15 o
  -1   8  13      739.16      728.24    247.99 o
   0   8  13     1443.11     1505.35    180.92 o
   1   8  13        4.42      103.88    333.21 o
   2   8  13      640.71     1186.17    253.11 o
   3   8  13      245.76      661.67    223.12 o
   4   8  13      187.53      108.63    235.55 o
   5   8  13       73.62      272.86    230.43 o
   6   8  13       20.76     -189.83    485.00 o
   7   8  13      241.51      196.42    460.13 o
   8   8  13      567.43      762.25    304.32 o
   9   8  13      402.39     1087.78    282.00 o
  10   8  13       24.54       74.98    259.33 o
  11   8  13       23.54      -62.91    299.56 o
 -12   9  13     1008.18     1282.00    389.54 o
 -11   9  13      573.20      150.33    655.81 o
 -10   9  13      154.38     -238.11    561.81 o
  -9   9  13      505.97     -276.15    551.57 o
  -8   9  13        4.55       88.51    269.20 o
  -7   9  13        1.14      126.55    420.26 o
  -6   9  13      792.85      553.40    315.29 o
  -5   9  13      745.58     -429.04    582.30 o
  -4   9  13      886.05      732.62    294.81 o
  -3   9  13      774.59     1037.67    267.01 o
  -2   9  13       52.93     -261.52    261.52 o
  -1   9  13      574.88      520.85    248.72 o
   0   9  13       27.54      214.61    157.53 o
   1   9  13      325.68      149.96    417.34 o
   2   9  13      468.50      264.08    507.68 o
   3   9  13      915.96      569.86    317.12 o
   4   9  13      283.93     -348.57    479.15 o
   5   9  13      852.97        0.00    558.16 o
   6   9  13       14.77      163.13    442.57 o
   7   9  13      253.34       84.13    440.75 o
   8   9  13        4.43     -515.73    515.73 o
   9   9  13        6.87     -299.56    299.56 o
 -11  10  13       60.66        0.00    707.02 o
 -10  10  13      149.03       51.94    649.60 o
  -9  10  13        5.24      250.18    559.25 o
  -8  10  13        0.49     -112.29    271.40 o
  -7  10  13       18.45     -525.60    525.60 o
  -6  10  13       25.04     -435.99    558.16 o
  -5  10  13      417.36       55.96    296.63 o
  -4  10  13      207.89      -40.97    466.71 o
  -3  10  13        0.32      199.71    424.29 o
  -2  10  13      256.35      -91.81    268.84 o
  -1  10  13      324.20       39.14    441.84 o
   0  10  13      136.43      114.48    237.82 o
   1  10  13       96.54     -121.07    282.74 o
   2  10  13       26.39     -365.40    501.83 o
   3  10  13      231.66     -246.52    523.04 o
   4  10  13      412.80      209.22    510.61 o
   5  10  13       67.05      129.48    501.10 o
   6  10  13        7.62     -103.15    262.25 o
   7  10  13        0.10     -533.65    533.65 o
   8  10  13        4.06      187.64    496.71 o
  -9  11  13      263.91      -53.77    376.01 o
  -8  11  13       49.52     -568.76    582.66 o
  -7  11  13       89.17      198.24    300.29 o
  -6  11  13      273.50     -333.58    558.16 o
  -5  11  13        1.17     -291.51    291.51 o
  -4  11  13      508.42      149.23    332.11 o
  -3  11  13      696.50      504.02    303.22 o
  -2  11  13      223.46      952.81    268.10 o
  -1  11  13       26.62       42.43    274.32 o
   0  11  13       68.66      -31.76    234.53 o
   1  11  13        9.78        0.00    520.85 o
   2  11  13      460.66      444.77    314.19 o
   3  11  13      572.13      419.53    333.58 o
   4  11  13       36.14     -182.52    465.62 o
   5  11  13      537.88      185.81    599.49 o
   6  11  13      132.88     -142.65    514.26 o
  -5  12  13      142.43     -446.23    563.64 o
  -4  12  13      163.49      290.05    502.19 o
  -3  12  13       27.23     -332.11    579.00 o
  -2  12  13       19.44       31.46    290.42 o
  -1  12  13       66.85     -187.27    553.40 o
   0  12  13      132.63      -95.87    387.59 o
   1  12  13       36.71      -48.28    577.18 o
   2  12  13      155.41     -144.84    521.94 o
 -17   0  14       22.20     -546.09    546.09 o
 -16   0  14      930.29     1392.10    306.51 o
 -15   0  14        4.75     -524.51    524.51 o
 -14   0  14       51.78       42.06    438.55 o
 -13   0  14      176.33      213.61    228.24 o
 -12   0  14     1103.47      659.47    305.41 o
 -11   0  14     2620.90     2703.72    318.58 o
 -10   0  14     6998.86     7279.79    421.36 o
  -9   0  14      398.40      -21.58    252.38 o
  -8   0  14     4525.50     4257.12    342.72 o
  -7   0  14       75.52     -347.11    347.11 o
  -6   0  14      112.24     -103.51    189.47 o
  -5   0  14     1576.46     1719.82    225.68 o
  -4   0  14     6872.12     6222.37    347.84 o
  -3   0  14      742.49      661.67    230.43 o
  -2   0  14    21880.82    20457.16    645.94 o
  -1   0  14     8191.88     7856.60    356.25 o
   0   0  14       17.56       59.24    159.59 o
   1   0  14     1259.17     1199.70    221.29 o
   2   0  14      510.80      629.85    191.66 o
   3   0  14     1724.67     1686.90    240.31 o
   4   0  14    10613.86    11930.11    435.62 o
   5   0  14     2699.04     2253.10    282.74 o
   6   0  14     1505.95     1690.19    238.84 o
   7   0  14     1349.12     1566.20    239.94 o
   8   0  14      234.19      198.24    388.44 o
   9   0  14      243.70      326.99    222.75 o
  10   0  14     1775.24     2768.83    326.26 o
  11   0  14      144.89        0.00    486.10 o
  12   0  14      848.63     1138.62    286.76 o
  13   0  14     1039.30     1012.80    318.58 o
  14   0  14        0.02     -187.27    463.06 o
 -17   1  14        1.87       16.83    312.00 o
 -16   1  14       49.77     -143.01    566.57 o
 -15   1  14       41.55     -465.62    465.62 o
 -14   1  14        9.46     -241.40    241.40 o
 -13   1  14      291.37     -474.76    474.76 o
 -12   1  14       43.71     -140.45    261.89 o
 -11   1  14        5.65     -291.88    434.53 o
 -10   1  14        7.95     -138.99    411.85 o
  -9   1  14      307.91      303.95    234.45 o
  -8   1  14      333.86      134.97    210.31 o
  -7   1  14        2.23     -197.88    202.63 o
  -6   1  14       20.15      -85.22    337.97 o
  -5   1  14      527.75      672.64    193.12 o
  -4   1  14      796.42      262.98    420.63 o
  -3   1  14       29.14       25.24    343.82 o
  -2   1  14      613.04      693.49    212.51 o
  -1   1  14      121.35      -24.87    374.54 o
   0   1  14      365.57      399.70    132.57 o
   1   1  14      514.11      674.10    206.29 o
   2   1  14     1788.66     1736.65    226.41 o
   3   1  14       21.77      -45.35    186.54 o
   4   1  14       20.86      196.05    370.52 o
   5   1  14        3.22      -67.67    194.22 o
   6   1  14        3.30     -219.46    219.46 o
   7   1  14      816.13      787.49    223.48 o
   8   1  14       27.09     -381.86    381.86 o
   9   1  14      116.89      210.68    365.40 o
  10   1  14      350.98     -111.19    448.06 o
  11   1  14        0.04       78.27    452.45 o
  12   1  14       15.51     -330.65    448.79 o
  13   1  14       36.90     -132.41    477.69 o
  14   1  14       36.90      -46.82    498.54 o
 -17   2  14      101.42     -460.13    606.80 o
 -16   2  14      509.67       48.28    544.99 o
 -15   2  14       68.74      180.69    465.25 o
 -14   2  14       42.94     -300.29    455.74 o
 -13   2  14      473.19      -81.20    515.36 o
 -12   2  14      417.05      117.04    270.30 o
 -11   2  14     1285.83     1594.36    291.15 o
 -10   2  14     5749.92     6074.60    407.46 o
  -9   2  14      111.86      264.81    223.12 o
  -8   2  14      647.20      433.43    237.01 o
  -7   2  14      740.46      704.83    234.82 o
  -6   2  14      498.52      675.57    212.51 o
  -5   2  14     3972.62     3529.99    290.42 o
  -4   2  14     4314.12     4180.68    304.68 o
  -3   2  14      140.87     -130.21    319.68 o
  -2   2  14     4360.42     4201.16    293.34 o
  -1   2  14     3854.94     3982.43    274.69 o
   0   2  14       36.24     -111.05    159.89 o
   1   2  14       63.71     -132.41    332.11 o
   2   2  14       52.39      189.10    324.80 o
   3   2  14      445.86      766.27    224.58 o
   4   2  14     6213.29     6108.98    358.81 o
   5   2  14     1308.89     1479.51    241.77 o
   6   2  14      228.07      401.61    204.10 o
   7   2  14      704.18      629.11    221.29 o
   8   2  14       69.81     -179.96    229.33 o
   9   2  14      160.89      356.25    231.16 o
  10   2  14      465.95      698.97    254.57 o
  11   2  14       15.09      -39.50    492.68 o
  12   2  14      669.31      641.18    287.12 o
  13   2  14      563.44      -44.62    316.75 o
  14   2  14        6.30       94.73    509.51 o
 -16   3  14      310.46     -394.29    634.97 o
 -15   3  14      475.76      671.18    322.60 o
 -14   3  14      257.20      569.86    273.96 o
 -13   3  14     1722.61     2460.13    347.84 o
 -12   3  14       88.86      119.60    463.42 o
 -11   3  14      312.89      735.92    247.99 o
 -10   3  14      104.04       72.79    420.63 o
  -9   3  14      762.27      720.19    265.91 o
  -8   3  14     1639.01     1600.58    294.07 o
  -7   3  14     4184.40     5046.44    314.92 o
  -6   3  14      386.15      218.36    214.34 o
  -5   3  14     1706.63     1455.01    242.50 o
  -4   3  14      887.42      450.26    224.21 o
  -3   3  14      219.84       35.84    200.07 o
  -2   3  14       30.04     -262.98    361.01 o
  -1   3  14     4485.54     4421.35    278.35 o
   0   3  14      231.54      316.56    158.49 o
   1   3  14     1757.91     1782.73    252.01 o
   2   3  14      808.37      669.35    212.51 o
   3   3  14      432.60      162.03    216.53 o
   4   3  14      263.74      -29.26    336.87 o
   5   3  14      195.30      223.48    205.92 o
   6   3  14      237.17      157.28    213.61 o
   7   3  14     1604.70     1652.89    265.91 o
   8   3  14      182.17       69.13    223.48 o
   9   3  14      966.37      910.02    269.93 o
  10   3  14      665.92      560.35    279.81 o
  11   3  14        5.71     -444.04    476.22 o
  12   3  14       26.11     -344.18    455.74 o
  13   3  14       28.02       90.71    463.79 o
 -16   4  14       40.11      151.79    503.66 o
 -15   4  14       38.14     -288.59    328.82 o
 -14   4  14        2.63     -135.70    475.49 o
 -13   4  14       69.87     -171.91    425.75 o
 -12   4  14       12.82     -448.06    448.06 o
 -11   4  14      150.48      104.97    256.03 o
 -10   4  14      633.18      226.04    432.70 o
  -9   4  14        0.26     -217.26    434.16 o
  -8   4  14        6.71     -276.15    420.26 o
  -7   4  14      694.15      162.03    379.30 o
  -6   4  14      418.09      682.52    236.28 o
  -5   4  14      907.46      942.57    234.45 o
  -4   4  14        4.75      163.13    192.03 o
  -3   4  14      939.81     1083.03    219.46 o
  -2   4  14      713.14      725.31    213.61 o
  -1   4  14     2529.93     2595.09    272.86 o
   0   4  14      415.42      323.20    330.65 o
   1   4  14        6.94      181.78    191.66 o
   2   4  14        2.51     -204.46    204.46 o
   3   4  14     1243.61     1392.46    256.77 o
   4   4  14     1195.37     1318.94    234.45 o
   5   4  14      542.03      438.55    224.58 o
   6   4  14      122.55      574.98    200.44 o
   7   4  14       63.07       68.03    375.64 o
   8   4  14      670.66      604.97    260.79 o
   9   4  14      494.54      545.72    282.37 o
  10   4  14       45.15      156.91    415.51 o
  11   4  14       15.84      -55.23    249.82 o
  12   4  14       50.35      132.41    411.85 o
  13   4  14       97.88     -465.98    501.46 o
 -15   5  14      576.18     1592.90    327.72 o
 -14   5  14      236.31      -95.10    553.77 o
 -13   5  14     1209.20     1265.54    326.26 o
 -12   5  14      191.46      697.51    239.58 o
 -11   5  14      483.04      711.78    254.57 o
 -10   5  14      158.36      117.78    232.63 o
  -9   5  14      203.36      403.80    236.28 o
  -8   5  14      564.34     1000.73    237.75 o
  -7   5  14     4289.25     4399.41    339.79 o
  -6   5  14        2.78      -65.11    395.76 o
  -5   5  14     2907.80     2656.18    309.80 o
  -4   5  14     1604.92     1965.61    263.35 o
  -3   5  14      136.01     -359.55    359.55 o
  -2   5  14      612.63      174.10    376.01 o
  -1   5  14      886.43      852.96    221.29 o
   0   5  14       99.48     -273.62    286.04 o
   1   5  14     8255.59     8108.98    427.58 o
   2   5  14     1598.30     1987.56    277.61 o
   3   5  14       86.89     -394.29    394.29 o
   4   5  14      894.15     1211.04    237.01 o
   5   5  14       10.19     -227.87    227.87 o
   6   5  14      603.37      817.12    242.14 o
   7   5  14     2110.56     1915.14    317.12 o
   8   5  14      423.18      576.08    271.40 o
   9   5  14     1184.62     1210.31    308.34 o
  10   5  14      899.34     1098.75    294.07 o
  11   5  14       25.48     -144.48    277.25 o
  12   5  14       16.61     -228.24    513.90 o
 -15   6  14        0.27     -569.86    569.86 o
 -14   6  14       80.58      198.24    523.77 o
 -13   6  14       24.86      218.00    283.47 o
 -12   6  14      125.69       59.62    272.49 o
 -11   6  14      118.49     -214.70    483.91 o
 -10   6  14      150.61      247.26    440.01 o
  -9   6  14        9.76     -146.31    247.99 o
  -8   6  14      311.38      -38.04    436.36 o
  -7   6  14        1.28      219.46    439.28 o
  -6   6  14      698.58      618.51    267.74 o
  -5   6  14      324.47      235.92    237.38 o
  -4   6  14      334.10     -196.05    374.91 o
  -3   6  14      109.93      159.11    193.85 o
  -2   6  14      745.02      953.55    220.92 o
  -1   6  14       32.42      152.52    306.51 o
   0   6  14      340.78      -10.76    251.09 o
   1   6  14       92.97      520.48    203.36 o
   2   6  14        0.40      -32.55    343.45 o
   3   6  14        5.00     -263.35    375.27 o
   4   6  14        2.86       33.65    397.59 o
   5   6  14        0.06       69.13    383.32 o
   6   6  14      248.81      191.29    246.16 o
   7   6  14      115.22      234.09    236.28 o
   8   6  14      221.88      269.93    454.64 o
   9   6  14       59.05      201.54    451.35 o
  10   6  14        4.56      214.34    467.08 o
  11   6  14        9.54     -527.43    527.43 o
  12   6  14       83.40      -47.55    287.86 o
 -14   7  14       72.90     -259.33    611.19 o
 -13   7  14      853.44      713.24    368.32 o
 -12   7  14      220.52      329.92    517.92 o
 -11   7  14        0.01      226.41    427.21 o
 -10   7  14       28.84     -348.94    461.23 o
  -9   7  14       19.45       55.96    248.72 o
  -8   7  14     1004.58     1480.98    290.05 o
  -7   7  14     2869.05     2495.97    372.35 o
  -6   7  14      417.36       24.87    273.96 o
  -5   7  14     1784.44     1529.62    295.90 o
  -4   7  14       55.18        0.00    238.84 o
  -3   7  14      375.83      509.14    229.33 o
  -2   7  14      451.37      579.74    231.16 o
  -1   7  14      853.19     1407.46    250.18 o
   0   7  14      147.27      -32.73    269.93 o
   1   7  14     2242.02     2160.20    307.24 o
   2   7  14      965.00     1126.92    246.16 o
   3   7  14       73.08      245.79    376.37 o
   4   7  14       69.90       35.84    235.19 o
   5   7  14       50.30     -449.89    449.89 o
   6   7  14      159.63     -339.06    447.69 o
   7   7  14      527.97      312.36    272.49 o
   8   7  14       81.36        0.00    476.96 o
   9   7  14      330.13     -570.59    570.59 o
  10   7  14      640.05      418.43    340.89 o
  11   7  14       29.46     -376.74    511.34 o
 -13   8  14      104.48     -472.20    636.06 o
 -12   8  14      257.78      505.49    337.97 o
 -11   8  14      115.04      -48.28    564.01 o
 -10   8  14      939.35     1589.97    327.72 o
  -9   8  14       24.51      -89.25    485.00 o
  -8   8  14      176.08       57.42    274.69 o
  -7   8  14       30.41      137.16    261.89 o
  -6   8  14      517.04      118.87    528.16 o
  -5   8  14       86.06      229.70    449.52 o
  -4   8  14     1324.19     1387.34    305.78 o
  -3   8  14       27.91      -36.58    461.23 o
  -2   8  14      576.85     -143.75    483.54 o
  -1   8  14      205.75       83.03    237.01 o
   0   8  14      432.27       56.75    374.91 o
   1   8  14       78.65      183.25    379.30 o
   2   8  14      162.02      407.09    239.21 o
   3   8  14       17.60      -74.62    425.75 o
   4   8  14      515.64      304.68    460.50 o
   5   8  14       17.52      351.13    224.21 o
   6   8  14      496.33      401.24    260.06 o
   7   8  14      344.08      594.37    273.23 o
   8   8  14      116.89     -347.11    506.22 o
   9   8  14       24.41     -180.69    498.54 o
  10   8  14       43.75     -330.28    539.87 o
 -11   9  14      118.76     -204.83    537.31 o
 -10   9  14       16.75     -575.71    575.71 o
  -9   9  14      102.26     -382.22    532.19 o
  -8   9  14      380.95      -45.72    313.83 o
  -7   9  14      275.76       87.78    520.48 o
  -6   9  14        1.17     -465.62    509.51 o
  -5   9  14       27.02       40.97    482.08 o
  -4   9  14      224.01      159.11    267.37 o
  -3   9  14      841.01      311.26    284.20 o
  -2   9  14      237.32       51.21    267.01 o
  -1   9  14       15.78      -76.44    415.51 o
   0   9  14      102.77      -96.70    219.21 o
   1   9  14      299.87     -104.61    279.08 o
   2   9  14      542.19      619.60    265.91 o
   3   9  14      122.86     -441.48    462.69 o
   4   9  14       16.36     -204.10    426.85 o
   5   9  14       87.97      347.84    268.84 o
   6   9  14      187.84      259.69    519.02 o
   7   9  14       59.67     -488.29    488.29 o
   8   9  14       27.09     -184.34    469.64 o
 -10  10  14      529.32        0.00    661.30 o
  -9  10  14      152.23     -153.25    318.95 o
  -8  10  14      225.70     -344.18    509.14 o
  -7  10  14       51.38     -283.83    555.59 o
  -6  10  14      135.10       45.35    559.62 o
  -5  10  14      184.52       58.52    281.27 o
  -4  10  14     1032.42      341.26    585.59 o
  -3  10  14       24.96     -125.46    464.52 o
  -2  10  14     1082.63     1006.58    312.00 o
  -1  10  14      615.04      123.63    274.69 o
   0  10  14        4.15       21.54    211.31 o
   1  10  14        0.03     -170.08    457.57 o
   2  10  14      132.49      -42.79    288.59 o
   3  10  14      107.58      -87.05    304.68 o
   4  10  14      715.60      739.57    346.38 o
   5  10  14       72.95      226.04    517.92 o
   6  10  14      318.85      123.63    326.26 o
   7  10  14      330.87      888.07    328.09 o
  -7  11  14       11.54     -405.63    564.37 o
  -6  11  14        3.95     -342.35    559.62 o
  -5  11  14      163.28       15.73    307.24 o
  -4  11  14       11.27     -507.68    532.19 o
  -3  11  14      163.53     -317.12    481.71 o
  -2  11  14       31.50     -403.44    497.07 o
  -1  11  14       43.75      431.97    275.05 o
   0  11  14       33.38     -176.46    243.57 o
   1  11  14       45.83      -46.45    480.61 o
   2  11  14        1.76     -540.96    540.96 o
   3  11  14       99.41     -219.46    311.26 o
   4  11  14       13.82     -175.20    322.24 o
 -16   1  15      280.79      342.35    320.77 o
 -15   1  15      281.54      155.08    312.36 o
 -14   1  15      230.79     -440.75    486.83 o
 -13   1  15       10.67      -55.96    247.99 o
 -12   1  15      204.28     -120.70    446.23 o
 -11   1  15     2927.65     2682.15    342.35 o
 -10   1  15      328.58        0.00    460.50 o
  -9   1  15     5176.73     5461.58    392.10 o
  -8   1  15     5429.47     5416.96    387.71 o
  -7   1  15        7.92     -287.12    378.93 o
  -6   1  15       45.57       82.30    197.88 o
  -5   1  15      251.22      256.03    202.63 o
  -4   1  15      311.13       28.53    378.57 o
  -3   1  15     7541.71     7915.49    382.22 o
  -2   1  15     5326.76     5414.03    334.31 o
  -1   1  15     1144.80     1288.22    235.92 o
   0   1  15     1725.90     1907.87    157.96 o
   1   1  15      764.53      434.53    211.78 o
   2   1  15      651.69      605.34    209.58 o
   3   1  15     1798.75     2164.22    261.52 o
   4   1  15      872.69      617.77    234.09 o
   5   1  15     1471.36     1368.32    257.86 o
   6   1  15     4115.26     4523.03    337.60 o
   7   1  15      329.42      462.33    240.67 o
   8   1  15      377.55      521.58    219.82 o
   9   1  15       29.79      186.17    385.51 o
  10   1  15       11.57     -252.74    252.74 o
  11   1  15      481.90      249.09    498.17 o
  12   1  15      548.19     -586.68    586.68 o
  13   1  15        0.66      837.60    254.94 o
 -16   2  15      101.27      197.88    479.88 o
 -15   2  15       42.47      141.18    482.81 o
 -14   2  15      383.84     -134.24    470.74 o
 -13   2  15      167.83      411.85    252.74 o
 -12   2  15      690.26      772.86    271.03 o
 -11   2  15      351.95      234.82    253.47 o
 -10   2  15       11.02      224.58    430.50 o
  -9   2  15       27.83     -459.40    459.40 o
  -8   2  15     2321.31     2551.20    302.12 o
  -7   2  15       21.80     -129.85    375.27 o
  -6   2  15     1179.49      986.83    238.48 o
  -5   2  15     1486.94     1919.53    253.11 o
  -4   2  15      331.32      -87.05    359.18 o
  -3   2  15      733.46      765.18    220.19 o
  -2   2  15      207.45      492.32    199.34 o
  -1   2  15        4.78      -92.17    200.07 o
   0   2  15     4105.80     3975.99    215.67 o
   1   2  15      602.93     1001.46    208.85 o
   2   2  15      279.15      117.41    378.20 o
   3   2  15     1999.27     1843.81    268.47 o
   4   2  15        2.98      -10.24    219.82 o
   5   2  15      116.05      -63.28    343.45 o
   6   2  15       65.93      -65.84    400.15 o
   7   2  15       67.31        0.00    429.04 o
   8   2  15      845.83     1261.15    257.13 o
   9   2  15      786.22      906.00    261.52 o
  10   2  15       13.11      159.11    410.39 o
  11   2  15      308.90      140.09    276.15 o
  12   2  15       19.86      178.13    265.18 o
  13   2  15        0.02      -94.00    426.11 o
 -16   3  15       44.39     -302.85    538.40 o
 -15   3  15       23.29     -128.02    305.78 o
 -14   3  15      171.66     -182.52    503.66 o
 -13   3  15        6.47        0.00    489.03 o
 -12   3  15      259.83      444.04    236.28 o
 -11   3  15      949.08     1094.36    291.88 o
 -10   3  15       31.75       38.41    422.46 o
  -9   3  15     2312.38     1933.43    328.09 o
  -8   3  15     2645.12     3075.71    304.68 o
  -7   3  15       48.17     -101.68    367.23 o
  -6   3  15      149.01      -21.58    235.92 o
  -5   3  15      355.40      820.77    215.43 o
  -4   3  15      739.85      646.30    233.36 o
  -3   3  15     3539.93     3299.55    303.95 o
  -2   3  15     1778.99     1460.86    254.57 o
  -1   3  15        0.70      189.47    198.98 o
   0   3  15      484.48      -65.29    285.97 o
   1   3  15      391.28      556.33    213.97 o
   2   3  15      424.82      211.78    427.21 o
   3   3  15      920.49      722.38    252.38 o
   4   3  15      603.98      430.14    229.33 o
   5   3  15      608.73      346.38    239.21 o
   6   3  15     2103.28     2540.59    290.78 o
   7   3  15      434.96      598.02    246.52 o
   8   3  15      123.64     -423.19    423.19 o
   9   3  15        3.58     -308.34    418.43 o
  10   3  15        7.60      162.76    473.66 o
  11   3  15       62.62     -129.11    415.87 o
  12   3  15      162.30     -408.56    539.14 o
 -15   4  15       45.82      756.77    297.73 o
 -14   4  15     1406.41     1994.51    354.79 o
 -13   4  15      236.31        0.00    478.78 o
 -12   4  15      623.04      457.94    269.93 o
 -11   4  15     1130.81     1180.69    294.07 o
 -10   4  15      265.19      277.98    468.18 o
  -9   4  15        6.41      191.29    361.01 o
  -8   4  15     1116.44     1109.73    280.54 o
  -7   4  15      134.57     -175.57    457.20 o
  -6   4  15     4911.81     5144.47    349.67 o
  -5   4  15     3721.32     3521.57    337.60 o
  -4   4  15       33.93     -247.62    391.37 o
  -3   4  15     1658.98     2085.22    253.47 o
  -2   4  15       75.83      178.49    349.67 o
  -1   4  15       33.61     -118.51    193.12 o
   0   4  15     2937.96     3095.96    202.46 o
   1   4  15     1506.05     1718.36    275.05 o
   2   4  15     1091.57      672.64    272.13 o
   3   4  15     3961.87     4264.80    328.46 o
   4   4  15      440.95      163.50    451.35 o
   5   4  15       93.12      269.20    218.00 o
   6   4  15       80.04        0.00    372.35 o
   7   4  15      125.95      556.69    232.99 o
   8   4  15      755.01      704.10    281.27 o
   9   4  15     1476.53     1413.68    321.51 o
  10   4  15        0.52        0.00    490.12 o
  11   4  15      625.01     -442.94    534.75 o
  12   4  15      153.30      232.63    467.81 o
 -15   5  15        8.12     -560.72    587.78 o
 -14   5  15       14.35      -49.01    475.13 o
 -13   5  15      139.51      759.33    284.56 o
 -12   5  15      149.16       44.26    547.91 o
 -11   5  15       10.20     -394.66    394.66 o
 -10   5  15       23.50      -82.30    399.78 o
  -9   5  15       14.31      199.34    363.20 o
  -8   5  15      265.13      190.93    406.00 o
  -7   5  15      351.88      306.14    251.28 o
  -6   5  15        1.66     -317.48    409.66 o
  -5   5  15       82.80      -34.02    242.87 o
  -4   5  15      520.64       66.20    438.18 o
  -3   5  15      113.72      107.53    200.07 o
  -2   5  15        0.09        0.00    311.63 o
  -1   5  15      435.48      589.61    213.24 o
   0   5  15       30.66      -59.52    224.93 o
   1   5  15      256.88      -53.77    225.68 o
   2   5  15      306.83     -421.73    421.73 o
   3   5  15      107.68      611.92    215.07 o
   4   5  15       25.51     -204.83    230.43 o
   5   5  15        0.06     -358.45    358.45 o
   6   5  15       66.42      -36.58    425.38 o
   7   5  15       97.52      250.55    242.14 o
   8   5  15       12.42      -78.27    425.75 o
   9   5  15       19.19       82.30    464.15 o
  10   5  15       12.13       87.05    467.81 o
  11   5  15        3.18     -524.87    524.87 o
 -14   6  15      978.57     1538.40    375.64 o
 -13   6  15      298.23      600.58    335.41 o
 -12   6  15      462.64      139.72    541.33 o
 -11   6  15      629.86      627.28    319.31 o
 -10   6  15        0.71      288.22    242.87 o
  -9   6  15      169.39      194.59    250.91 o
  -8   6  15      822.29      922.46    254.94 o
  -7   6  15      212.80      193.12    262.98 o
  -6   6  15     2735.35     2275.42    356.62 o
  -5   6  15     2181.88     1887.34    308.70 o
  -4   6  15       90.86     -174.10    401.24 o
  -3   6  15      344.55      204.10    408.19 o
  -2   6  15       87.17     -432.33    432.33 o
  -1   6  15      102.90      133.50    353.33 o
   0   6  15     1297.07     1455.64    343.09 o
   1   6  15      602.01      820.04    241.77 o
   2   6  15      994.08     1061.08    257.86 o
   3   6  15     2200.94     2501.82    306.51 o
   4   6  15      271.61       35.84    451.35 o
   5   6  15       46.91     -147.77    446.96 o
   6   6  15        0.17     -392.46    392.46 o
   7   6  15        0.02     -314.56    497.80 o
   8   6  15      653.31      573.15    304.68 o
   9   6  15     1019.03      933.06    314.19 o
  10   6  15        9.32     -554.86    554.86 o
  11   6  15      497.15       47.55    494.88 o
 -13   7  15      151.36        0.00    515.00 o
 -12   7  15       15.11     -392.83    520.12 o
 -11   7  15      307.30     -236.65    604.24 o
 -10   7  15      259.73      -91.08    507.31 o
  -9   7  15      258.49        0.00    504.75 o
  -8   7  15       66.75      -70.23    276.15 o
  -7   7  15      194.52      230.07    252.38 o
  -6   7  15      432.44      327.36    279.44 o
  -5   7  15      368.62      442.94    266.28 o
  -4   7  15      653.79      602.41    281.27 o
  -3   7  15      137.76     -108.27    455.38 o
  -2   7  15      405.15      285.30    430.87 o
  -1   7  15      660.53      673.74    237.75 o
   0   7  15     1171.53     1691.65    394.11 o
   1   7  15      310.61     -145.21    448.79 o
   2   7  15      818.75      748.35    280.54 o
   3   7  15        6.44      261.89    411.85 o
   4   7  15       10.17     -303.95    379.66 o
   5   7  15      330.77       38.77    406.36 o
   6   7  15      541.80     1255.67    280.91 o
   7   7  15      106.78      123.99    480.25 o
   8   7  15      351.40     -303.22    506.95 o
   9   7  15        9.22        0.00    541.33 o
  10   7  15       16.58       94.37    508.05 o
 -12   8  15      138.09     -623.99    623.99 o
 -11   8  15      168.31      299.93    519.75 o
 -10   8  15      263.59      387.71    585.59 o
  -9   8  15       49.90       46.45    485.37 o
  -8   8  15       39.79     -275.79    275.79 o
  -7   8  15       40.11     -413.68    413.68 o
  -6   8  15     1369.17     1149.60    310.90 o
  -5   8  15      855.95     1381.12    277.25 o
  -4   8  15       34.14       39.14    471.10 o
  -3   8  15       45.82      153.62    359.91 o
  -2   8  15      149.61     -432.33    432.33 o
  -1   8  15      563.71      276.52    257.13 o
   0   8  15     1242.17     1523.57    199.66 o
   1   8  15      152.96      193.12    267.01 o
   2   8  15      200.49      299.19    279.08 o
   3   8  15      720.49      950.62    283.83 o
   4   8  15      108.55     -201.90    475.86 o
   5   8  15      123.73      247.62    495.24 o
   6   8  15       22.11     -494.51    494.51 o
   7   8  15       20.97     -176.66    499.63 o
   8   8  15      229.04      228.60    287.86 o
   9   8  15      314.82     -534.75    534.75 o
 -10   9  15        0.13     -154.72    542.43 o
  -9   9  15      416.56     -446.60    576.44 o
  -8   9  15      395.93      191.66    545.72 o
  -7   9  15       26.14     -367.59    459.40 o
  -6   9  15      100.39      133.14    453.91 o
  -5   9  15      112.76      171.91    466.35 o
  -4   9  15       25.60     -292.25    456.11 o
  -3   9  15      851.49      957.94    287.49 o
  -2   9  15      621.24      757.13    275.79 o
  -1   9  15      200.16      282.74    444.77 o
   0   9  15     1215.76     1064.67    260.79 o
   1   9  15       56.55     -280.54    280.54 o
   2   9  15       59.89      181.42    267.01 o
   3   9  15      282.89      -56.69    292.25 o
   4   9  15       92.50      130.58    528.53 o
   5   9  15      248.55      222.38    508.41 o
   6   9  15      515.60     1108.26    293.34 o
   7   9  15        3.27     -558.52    558.52 o
  -8  10  15        1.36     -557.42    557.42 o
  -7  10  15       38.74     -229.70    315.29 o
  -6  10  15       14.56     -531.09    531.09 o
  -5  10  15        2.21     -260.06    260.06 o
  -4  10  15       35.61       74.98    256.40 o
  -3  10  15       14.82       58.89    256.77 o
  -2  10  15       20.03        0.00    441.11 o
  -1  10  15      175.93     -305.05    509.87 o
   0  10  15       17.04      143.43    224.83 o
   1  10  15       73.03     -271.03    292.61 o
   2  10  15        0.66       75.35    282.00 o
   3  10  15       17.27      183.61    459.40 o
   4  10  15       62.32     -622.90    622.90 o
   5  10  15       53.08     -427.58    564.37 o
  -5  11  15       21.52     -575.35    575.35 o
  -4  11  15        5.03      -96.20    549.74 o
  -3  11  15      412.16      142.28    317.85 o
  -2  11  15      251.15      485.00    297.37 o
  -1  11  15      121.89      -46.82    470.74 o
   0  11  15      499.74      303.22    263.29 o
   1  11  15       21.97     -487.20    510.97 o
   2  11  15       25.14       48.65    481.34 o
 -16   0  16      398.74      269.20    326.26 o
 -15   0  16     1320.54     1668.98    350.04 o
 -14   0  16       66.02       92.17    468.54 o
 -13   0  16       77.98     -350.04    463.06 o
 -12   0  16        0.65     -408.92    408.92 o
 -11   0  16        3.35     -427.94    427.94 o
 -10   0  16     3043.00     3800.28    365.76 o
  -9   0  16     6593.06     7494.50    448.43 o
  -8   0  16       17.30     -441.48    441.48 o
  -7   0  16     2658.36     2578.63    305.41 o
  -6   0  16      527.50      667.52    216.53 o
  -5   0  16       41.36      127.29    378.57 o
  -4   0  16     1129.20     1122.53    237.01 o
  -3   0  16     4100.11     4521.57    316.75 o
  -2   0  16      694.92      377.10    253.11 o
  -1   0  16    12254.86    12589.22    457.20 o
   0   0  16      882.42     1091.49    167.64 o
   1   0  16      356.76      173.37    201.17 o
   2   0  16        1.32      -93.27    318.95 o
   3   0  16     1012.63     1132.40    231.16 o
   4   0  16      631.86      603.51    222.75 o
   5   0  16     2394.82     2281.27    284.93 o
   6   0  16       69.56      -34.75    348.21 o
   7   0  16     2211.00     2047.91    307.24 o
   8   0  16      826.82        0.00    470.74 o
   9   0  16       34.41        0.00    375.64 o
  10   0  16      112.43      125.09    427.58 o
  11   0  16       47.80     -223.48    491.59 o
  12   0  16       42.40      141.18    508.78 o
 -16   1  16       27.29     -203.00    560.72 o
 -15   1  16       77.57        0.00    489.03 o
 -14   1  16        1.66     -231.16    495.24 o
 -13   1  16       43.52      176.30    412.95 o
 -12   1  16      520.66      337.60    540.23 o
 -11   1  16        0.03      243.23    409.29 o
 -10   1  16       17.81     -194.59    487.20 o
  -9   1  16       17.80     -261.52    261.52 o
  -8   1  16      113.40      -36.21    403.07 o
  -7   1  16      613.85      994.51    223.85 o
  -6   1  16       59.85     -100.59    362.47 o
  -5   1  16      179.46      223.12    204.10 o
  -4   1  16      679.75      516.46    227.87 o
  -3   1  16       80.63       90.71    382.22 o
  -2   1  16        5.40      -89.61    211.78 o
  -1   1  16       42.46     -326.26    398.68 o
   0   1  16      222.93       77.32    260.32 o
   1   1  16      266.93      185.08    210.68 o
   2   1  16      208.70      271.76    198.98 o
   3   1  16      162.92      369.42    196.42 o
   4   1  16      285.32      -97.66    402.34 o
   5   1  16       23.47        0.00    358.45 o
   6   1  16        0.97     -278.71    388.44 o
   7   1  16       37.50      145.21    351.86 o
   8   1  16        7.33     -382.22    382.22 o
   9   1  16       32.98     -415.14    415.14 o
  10   1  16      106.06       41.70    257.13 o
  11   1  16       74.76      -44.99    409.29 o
  12   1  16        6.31     -267.74    278.35 o
 -15   2  16      829.79      294.07    657.64 o
 -14   2  16      103.18     -187.27    541.70 o
 -13   2  16       21.87      -29.63    243.23 o
 -12   2  16       17.23       42.79    380.39 o
 -11   2  16        2.51     -411.12    453.91 o
 -10   2  16     1439.38     1776.15    276.15 o
  -9   2  16     1883.84     1610.82    323.34 o
  -8   2  16        9.25        0.00    431.60 o
  -7   2  16     3156.40     3087.78    323.70 o
  -6   2  16      685.10      852.60    232.26 o
  -5   2  16       45.39     -361.01    361.01 o
  -4   2  16      486.48      575.71    226.41 o
  -3   2  16     3263.12     2888.44    305.05 o
  -2   2  16      518.80      292.61    236.65 o
  -1   2  16     6830.59     7408.18    378.20 o
   0   2  16     1017.25     1060.85    178.59 o
   1   2  16      713.20     1015.36    232.63 o
   2   2  16      118.69        0.00    401.61 o
   3   2  16       22.29      300.29    218.00 o
   4   2  16     1150.87     1366.13    257.13 o
   5   2  16     2194.05     2580.10    295.90 o
   6   2  16       55.93      141.55    384.05 o
   7   2  16      986.59      896.12    258.96 o
   8   2  16      702.27      331.75    273.59 o
   9   2  16        4.67     -321.87    414.41 o
  10   2  16        3.52     -296.27    484.27 o
  11   2  16       26.17      196.78    270.30 o
  12   2  16        2.38     -524.87    574.61 o
 -15   3  16      270.60       16.46    302.85 o
 -14   3  16      127.32      238.48    313.09 o
 -13   3  16      356.07      653.25    288.59 o
 -12   3  16     1202.05     1283.10    306.51 o
 -11   3  16       11.44      490.49    251.65 o
 -10   3  16      760.78      189.47    277.98 o
  -9   3  16        0.13     -466.71    466.71 o
  -8   3  16      109.63      -24.87    237.38 o
  -7   3  16     1582.68     1653.98    265.91 o
  -6   3  16      700.31      500.36    253.47 o
  -5   3  16      300.75      168.62    377.47 o
  -4   3  16     3471.12     3149.59    315.65 o
  -3   3  16     1296.12     1765.91    264.08 o
  -2   3  16      399.99     -395.02    395.02 o
  -1   3  16       12.46      246.89    199.71 o
   0   3  16        9.56     -155.65    251.58 o
   1   3  16      982.60     1012.07    247.62 o
   2   3  16     3704.26     3719.45    333.21 o
   3   3  16      275.10      165.33    378.57 o
   4   3  16     1670.79     1549.01    265.54 o
   5   3  16     1314.91     1712.51    260.79 o
   6   3  16       27.78      -60.35    238.48 o
   7   3  16       35.49     -224.58    449.16 o
   8   3  16      377.89      208.49    258.59 o
   9   3  16        3.63     -249.45    249.45 o
  10   3  16      771.10      952.81    322.97 o
  11   3  16      355.06        0.00    531.45 o
 -15   4  16      255.33      546.45    311.26 o
 -14   4  16      166.91      196.05    596.56 o
 -13   4  16        0.05      188.00    456.11 o
 -12   4  16        8.84      270.30    270.30 o
 -11   4  16      153.88      259.69    397.22 o
 -10   4  16      692.04      347.84    291.51 o
  -9   4  16      421.86      430.87    268.84 o
  -8   4  16      192.45     -103.51    252.74 o
  -7   4  16       85.48     -426.85    426.85 o
  -6   4  16      197.41      312.36    241.40 o
  -5   4  16       69.15      267.37    214.70 o
  -4   4  16      784.06      825.53    247.99 o
  -3   4  16      492.80      232.26    408.19 o
  -2   4  16        1.21     -376.01    376.01 o
  -1   4  16      623.10      792.98    222.75 o
   0   4  16      469.36       85.87    251.28 o
   1   4  16        8.29       99.49    359.18 o
   2   4  16       40.24     -269.20    365.40 o
   3   4  16        2.46      171.18    224.94 o
   4   4  16      121.26     -421.36    446.96 o
   5   4  16      146.09        0.00    385.88 o
   6   4  16        3.77       37.31    377.10 o
   7   4  16       27.67     -218.36    242.14 o
   8   4  16       47.05      508.78    227.87 o
   9   4  16        8.81       84.13    429.41 o
  10   4  16        8.06      -15.00    257.50 o
  11   4  16        0.63      -94.73    515.00 o
 -14   5  16      137.12      371.25    319.68 o
 -13   5  16      939.83     1200.07    337.97 o
 -12   5  16     1579.59     1734.09    371.98 o
 -11   5  16      110.11       89.61    471.47 o
 -10   5  16      772.07      130.21    536.58 o
  -9   5  16        4.68     -476.59    476.59 o
  -8   5  16        2.34     -449.89    449.89 o
  -7   5  16     1193.34      961.23    302.49 o
  -6   5  16     3660.82     3728.23    394.29 o
  -5   5  16      657.91      738.84    265.54 o
  -4   5  16     4020.04     4314.55    355.89 o
  -3   5  16      827.28      611.92    244.70 o
  -2   5  16      841.74     1036.94    249.82 o
  -1   5  16      135.25      396.85    203.73 o
   0   5  16      724.74      556.16    183.05 o
   1   5  16      532.69      662.76    238.84 o
   2   5  16     4674.08     5340.15    386.98 o
   3   5  16       13.75     -283.10    430.50 o
   4   5  16     1844.00     2036.94    305.78 o
   5   5  16      852.59     1134.60    268.47 o
   6   5  16       62.89       38.77    221.65 o
   7   5  16       75.80      240.31    240.31 o
   8   5  16      214.76      -41.70    285.30 o
   9   5  16       22.06      266.28    486.10 o
  10   5  16      963.17     1442.21    336.50 o
 -13   6  16       42.93     -455.38    561.45 o
 -12   6  16       34.91      -49.01    519.38 o
 -11   6  16      242.13      282.74    516.09 o
 -10   6  16       12.17      226.77    456.11 o
  -9   6  16      193.01       87.42    276.52 o
  -8   6  16      101.18       42.06    427.21 o
  -7   6  16       84.94      -40.60    253.84 o
  -6   6  16      114.11      340.89    249.45 o
  -5   6  16      237.32      508.05    254.21 o
  -4   6  16        9.01     -334.31    459.03 o
  -3   6  16      146.23      242.50    228.97 o
  -2   6  16        5.28      -72.06    337.23 o
  -1   6  16       44.11     -322.24    376.74 o
   0   6  16        9.79     -207.54    207.54 o
   1   6  16      647.64      650.69    275.42 o
   2   6  16       66.51     -250.55    250.55 o
   3   6  16       87.67     -149.96    259.69 o
   4   6  16      219.68       76.81    432.70 o
   5   6  16       65.84     -392.46    399.78 o
   6   6  16        0.03     -448.06    448.06 o
   7   6  16      156.45      209.22    467.45 o
   8   6  16       33.96      472.20    243.60 o
   9   6  16       57.26     -549.74    549.74 o
  10   6  16       50.18      -48.28    552.30 o
 -12   7  16      703.42      682.15    338.70 o
 -11   7  16        4.30     -322.97    322.97 o
 -10   7  16      131.47      127.65    295.90 o
  -9   7  16      254.95      122.53    298.46 o
  -8   7  16       42.05     -310.53    471.47 o
  -7   7  16      469.39      485.00    258.23 o
  -6   7  16      599.76      426.85    290.42 o
  -5   7  16      387.32      227.14    267.37 o
  -4   7  16     1967.09     2564.00    316.75 o
  -3   7  16      453.61      740.31    241.40 o
  -2   7  16        1.54       37.67    361.37 o
  -1   7  16        0.92      326.99    216.17 o
   0   7  16        0.71     -315.25    315.25 o
   1   7  16      773.30      528.16    290.42 o
   2   7  16     2134.67     2016.09    348.57 o
   3   7  16      156.30      -39.87    443.31 o
   4   7  16      453.62      363.57    286.76 o
   5   7  16      339.47      592.54    266.28 o
   6   7  16       95.76      170.08    473.30 o
   7   7  16       65.53      149.23    265.18 o
   8   7  16      105.33       77.18    307.24 o
   9   7  16       11.59      289.32    278.35 o
 -11   8  16      114.83     -156.55    577.54 o
 -10   8  16      141.69      -50.48    591.81 o
  -9   8  16      261.88       97.29    482.08 o
  -8   8  16       62.88       94.00    494.15 o
  -7   8  16      798.68     1010.60    298.46 o
  -6   8  16       18.80     -247.99    288.22 o
  -5   8  16      134.98     -274.32    274.32 o
  -4   8  16       40.14     -179.22    243.60 o
  -3   8  16       91.91     -203.36    447.33 o
  -2   8  16      245.75        0.00    521.21 o
  -1   8  16     1142.64     1468.54    294.81 o
   0   8  16       95.17     -231.92    368.87 o
   1   8  16      839.77      302.12    303.58 o
   2   8  16      227.24      290.42    445.13 o
   3   8  16       40.76      252.74    472.93 o
   4   8  16       37.51       99.85    271.40 o
   5   8  16      508.55      268.10    568.40 o
   6   8  16        5.41     -534.38    534.38 o
   7   8  16      438.68      802.12    323.70 o
  -9   9  16      109.91      378.57    320.04 o
  -8   9  16       90.23      133.50    303.58 o
  -7   9  16       58.03     -240.67    516.82 o
  -6   9  16        7.68     -248.72    290.78 o
  -5   9  16        1.79      -75.71    248.72 o
  -4   9  16      122.14       14.63    250.55 o
  -3   9  16      145.42      231.16    266.28 o
  -2   9  16       77.46     -128.75    267.74 o
  -1   9  16        1.56     -170.81    423.19 o
   0   9  16       42.83      116.46    193.84 o
   1   9  16      163.58      299.56    318.58 o
   2   9  16      115.25      663.50    261.89 o
   3   9  16       11.86      198.61    265.18 o
   4   9  16       26.97      -62.18    298.10 o
   5   9  16       19.21      190.20    474.76 o
  -6  10  16       24.74      198.61    449.52 o
  -5  10  16       35.80      -16.09    283.83 o
  -4  10  16       64.10     -329.92    501.46 o
  -3  10  16        3.15     -185.81    525.60 o
  -2  10  16      342.49      322.24    506.22 o
  -1  10  16      654.42      427.94    317.12 o
   0  10  16       68.12      -23.30    355.85 o
   1  10  16      267.57     -427.94    527.80 o
   2  10  16      170.13      775.05    273.96 o
   3  10  16       15.73      196.05    427.21 o
 -15   1  17       42.02      218.73    319.31 o
 -14   1  17      512.21        0.00    502.56 o
 -13   1  17      584.13       61.81    314.19 o
 -12   1  17        1.52     -222.38    409.66 o
 -11   1  17      152.86     -487.93    487.93 o
 -10   1  17      878.99      838.70    284.20 o
  -9   1  17        1.74      305.78    249.45 o
  -8   1  17     4400.75     4627.28    387.34 o
  -7   1  17     1175.50     1076.44    285.30 o
  -6   1  17      129.13       72.06    397.59 o
  -5   1  17      458.63      592.90    224.94 o
  -4   1  17      279.79      135.70    378.20 o
  -3   1  17      110.59        0.00    382.59 o
  -2   1  17     4018.41     4362.46    343.09 o
  -1   1  17     1547.84     1556.69    283.10 o
   0   1  17     2970.14     2646.21    212.76 o
   1   1  17     3841.39     3881.85    320.77 o
   2   1  17        3.94      221.29    190.20 o
   3   1  17      476.55      101.32    401.61 o
   4   1  17      191.02       92.54    216.17 o
   5   1  17        2.76     -393.20    412.22 o
   6   1  17     1129.18     1055.96    254.57 o
   7   1  17      865.57      554.86    277.61 o
   8   1  17      244.95     -363.93    426.11 o
   9   1  17      671.12      918.43    280.54 o
  10   1  17      136.56      181.78    440.38 o
  11   1  17        2.33     -237.75    483.17 o
 -14   2  17      106.26     -618.87    618.87 o
 -13   2  17      106.56     -572.05    572.05 o
 -12   2  17       27.59     -360.28    489.39 o
 -11   2  17     1055.76     1099.12    297.73 o
 -10   2  17      405.55        0.00    542.06 o
  -9   2  17       96.41     -202.27    445.13 o
  -8   2  17       61.85     -457.57    457.57 o
  -7   2  17      496.98      677.03    255.30 o
  -6   2  17      276.24      230.43    232.63 o
  -5   2  17     1601.74     1565.10    276.52 o
  -4   2  17      514.26      137.89    427.21 o
  -3   2  17     1998.03     2148.13    273.96 o
  -2   2  17     1508.52     1587.41    267.74 o
  -1   2  17        1.86     -331.02    391.73 o
   0   2  17       41.81       21.20    277.35 o
   1   2  17      588.25      753.84    212.87 o
   2   2  17      105.63      101.32    365.03 o
   3   2  17     1098.07     -137.53    493.42 o
   4   2  17     1043.82     1197.14    265.18 o
   5   2  17       81.95     -233.72    233.72 o
   6   2  17      561.99      742.87    246.16 o
   7   2  17        0.41     -143.75    242.14 o
   8   2  17        0.03      177.40    234.09 o
   9   2  17      168.82     -393.56    508.05 o
  10   2  17       95.56     -183.61    494.15 o
  11   2  17       76.17     -288.59    471.47 o
 -14   3  17      272.67     -581.56    581.56 o
 -13   3  17      242.95      239.94    291.88 o
 -12   3  17       46.92     -504.02    504.02 o
 -11   3  17       70.64     -525.97    525.97 o
 -10   3  17      579.06      313.46    295.90 o
  -9   3  17       46.07     -269.93    269.93 o
  -8   3  17     1184.93      875.64    273.96 o
  -7   3  17     1167.27     1051.20    275.05 o
  -6   3  17       96.49        0.00    386.25 o
  -5   3  17       43.93      276.52    222.38 o
  -4   3  17       10.44     -140.45    424.65 o
  -3   3  17       80.83     -137.89    416.97 o
  -2   3  17     2624.35     3222.74    292.98 o
  -1   3  17      168.85     -224.58    224.58 o
   0   3  17      386.72       41.88    322.24 o
   1   3  17     1479.22     1626.92    262.62 o
   2   3  17      204.46      230.80    221.65 o
   3   3  17       91.18        0.00    431.60 o
   4   3  17       11.67     -144.11    233.72 o
   5   3  17       24.79     -298.46    415.87 o
   6   3  17      621.95      579.00    262.62 o
   7   3  17      151.87     -280.54    436.72 o
   8   3  17       30.24     -418.80    418.80 o
   9   3  17      282.21      237.38    283.10 o
  10   3  17        2.77     -279.81    471.10 o
 -14   4  17      143.66      426.11    307.24 o
 -13   4  17      825.08      295.54    638.26 o
 -12   4  17        2.24      237.38    491.22 o
 -11   4  17     1283.29     1291.51    353.33 o
 -10   4  17     1028.89      851.50    330.65 o
  -9   4  17      211.61     -127.65    436.36 o
  -8   4  17       34.02      123.26    382.95 o
  -7   4  17      258.98      634.60    231.16 o
  -6   4  17      258.37      128.02    247.62 o
  -5   4  17     3738.99     3842.35    354.79 o
  -4   4  17      989.28      592.17    287.49 o
  -3   4  17     1610.26     1802.85    269.93 o
  -2   4  17     1676.91     1720.55    277.25 o
  -1   4  17       48.43      -34.75    418.43 o
   0   4  17       86.46      134.52    182.52 o
   1   4  17      634.84      612.29    263.72 o
   2   4  17       76.21     -434.16    434.16 o
   3   4  17     1881.44     2538.77    301.39 o
   4   4  17     2049.43     2061.08    332.84 o
   5   4  17       41.49     -115.58    394.29 o
   6   4  17      873.40      516.46    299.93 o
   7   4  17       81.73       40.97    392.83 o
   8   4  17        4.42      334.67    230.80 o
   9   4  17      242.69       60.72    275.42 o
  10   4  17      117.62      302.49    292.25 o
 -13   5  17       92.58     -584.12    584.12 o
 -12   5  17       21.26     -521.58    521.58 o
 -11   5  17       38.14     -189.47    483.54 o
 -10   5  17        5.84     -491.95    491.95 o
  -9   5  17        8.51      -43.89    245.79 o
  -8   5  17       19.06       42.43    348.21 o
  -7   5  17       52.91      164.96    424.29 o
  -6   5  17       83.18      -26.33    250.91 o
  -5   5  17       74.93      -38.41    245.43 o
  -4   5  17       40.86      226.04    442.57 o
  -3   5  17      329.86      222.02    415.14 o
  -2   5  17       17.68     -328.46    442.94 o
  -1   5  17        0.26       85.22    197.51 o
   0   5  17       31.42      -74.12    190.89 o
   1   5  17        0.08      221.29    371.98 o
   2   5  17       95.49     -466.35    466.35 o
   3   5  17       38.86     -444.04    444.04 o
   4   5  17       12.11       77.91    471.10 o
   5   5  17        6.03       40.23    439.65 o
   6   5  17        7.76     -247.26    403.44 o
   7   5  17        4.26      130.58    432.70 o
   8   5  17        2.59     -270.67    441.84 o
   9   5  17        9.27     -460.86    460.86 o
 -12   6  17       31.53       16.83    298.10 o
 -11   6  17      980.55     1299.56    351.86 o
 -10   6  17      587.28      287.12    305.05 o
  -9   6  17        2.50     -512.43    512.43 o
  -8   6  17       69.69      355.52    251.28 o
  -7   6  17       11.91     -412.22    412.22 o
  -6   6  17      192.59     -415.87    492.32 o
  -5   6  17     2393.76     2141.91    335.77 o
  -4   6  17      572.85     -276.15    518.65 o
  -3   6  17      827.38      503.66    282.00 o
  -2   6  17     1437.28     1607.90    299.93 o
  -1   6  17       72.11       38.04    240.67 o
   0   6  17       40.94     -207.16    296.04 o
   1   6  17      598.30      494.15    257.50 o
   2   6  17       15.41       92.17    237.01 o
   3   6  17     1551.10     1389.17    319.31 o
   4   6  17     1618.77     1415.14    316.75 o
   5   6  17        3.82       97.66    250.91 o
   6   6  17      238.01     -526.33    547.91 o
   7   6  17       48.32     -226.77    498.54 o
   8   6  17        1.01     -457.20    457.20 o
 -11   7  17        3.25     -630.21    630.21 o
 -10   7  17      147.27       50.11    523.77 o
  -9   7  17       41.25      145.21    523.77 o
  -8   7  17      513.39        0.00    561.81 o
  -7   7  17      152.36     -180.32    485.73 o
  -6   7  17      623.39      524.14    291.88 o
  -5   7  17      216.33      934.53    257.13 o
  -4   7  17       14.12     -124.36    482.08 o
  -3   7  17        3.43     -244.33    457.57 o
  -2   7  17      601.85      712.87    261.16 o
  -1   7  17       31.44      107.17    244.33 o
   0   7  17      626.09      814.39    199.75 o
   1   7  17      527.86      810.90    291.51 o
   2   7  17       39.07     -440.38    440.38 o
   3   7  17       50.99      154.72    277.61 o
   4   7  17       12.50      584.86    296.63 o
   5   7  17       65.93      313.83    492.68 o
   6   7  17      296.20      183.61    547.91 o
   7   7  17      237.00      221.29    317.48 o
  -9   8  17       34.15       50.84    546.45 o
  -8   8  17        8.27       49.38    486.10 o
  -7   8  17       20.31     -477.32    552.67 o
  -6   8  17       56.56      323.70    271.40 o
  -5   8  17      356.51      570.23    292.61 o
  -4   8  17      155.72       87.78    507.68 o
  -3   8  17      245.40      373.44    261.89 o
  -2   8  17      248.25      -42.79    465.62 o
  -1   8  17       96.34      -85.22    240.67 o
   0   8  17       38.86      -33.53    231.85 o
   1   8  17       58.80     -133.87    507.31 o
   2   8  17        2.52     -543.52    543.52 o
   3   8  17      506.70      349.67    295.17 o
   4   8  17      267.95       31.09    312.73 o
   5   8  17        0.43       47.18    435.99 o
   6   8  17       87.96     -484.27    630.94 o
  -7   9  17      194.65     -586.32    586.32 o
  -6   9  17      217.90      391.73    294.07 o
  -5   9  17      385.57      524.51    300.29 o
  -4   9  17       44.70      124.36    280.54 o
  -3   9  17        0.00       46.09    465.98 o
  -2   9  17      188.18     -527.07    527.07 o
  -1   9  17       25.07     -521.58    521.58 o
   0   9  17      694.58      255.16    408.80 o
   1   9  17      686.88     -142.65    622.16 o
   2   9  17        0.38        0.00    524.51 o
   3   9  17      148.40       80.83    300.66 o
  -2  10  17        3.71      -96.56    454.64 o
 -14   0  18      458.82      806.51    307.97 o
 -13   0  18        0.10        0.00    298.83 o
 -12   0  18      448.48     -186.91    529.26 o
 -11   0  18        7.75       95.46    426.85 o
 -10   0  18        8.78     -461.59    461.59 o
  -9   0  18     1057.80     1343.82    303.95 o
  -8   0  18     1809.49     1762.98    373.44 o
  -7   0  18      877.57      975.86    282.00 o
  -6   0  18     2767.73     2989.02    329.19 o
  -5   0  18      130.33      149.60    362.84 o
  -4   0  18     1196.78     1596.92    268.47 o
  -3   0  18       50.70       35.84    414.41 o
  -2   0  18       12.23     -355.16    362.47 o
  -1   0  18     1831.55     2190.19    268.84 o
   0   0  18     4138.54     4125.40    257.31 o
   1   0  18      133.19     -199.71    257.50 o
   2   0  18     3901.80     4365.02    356.99 o
   3   0  18     1131.57     1379.66    282.74 o
   4   0  18      232.60     -224.58    430.14 o
   5   0  18        0.29     -371.62    371.62 o
   6   0  18      234.08       79.74    245.43 o
   7   0  18      306.08      467.81    246.89 o
   8   0  18     1696.28     2327.72    346.74 o
   9   0  18      155.10      520.48    272.13 o
  10   0  18      157.75     -192.03    580.83 o
 -14   1  18       17.64      101.32    485.73 o
 -13   1  18        3.17       48.65    282.74 o
 -12   1  18       38.58      141.18    438.55 o
 -11   1  18      130.34      287.49    484.27 o
 -10   1  18       60.75     -417.70    475.86 o
  -9   1  18      140.89      360.28    277.61 o
  -8   1  18        0.65       87.05    456.47 o
  -7   1  18       87.80      198.61    247.62 o
  -6   1  18        0.93     -256.77    256.77 o
  -5   1  18        2.15     -187.64    219.46 o
  -4   1  18      274.90      500.73    233.36 o
  -3   1  18      235.54      204.10    227.50 o
  -2   1  18        8.59     -228.97    228.97 o
  -1   1  18      355.35      531.09    228.60 o
   0   1  18      101.76      172.49    212.38 o
   1   1  18       46.52      212.51    367.96 o
   2   1  18       26.89      143.75    390.27 o
   3   1  18      112.60      -36.58    418.07 o
   4   1  18        0.45     -226.04    412.22 o
   5   1  18      174.17      -25.60    240.31 o
   6   1  18      173.99      200.07    447.33 o
   7   1  18        2.94        0.00    406.00 o
   8   1  18        2.04     -176.30    521.21 o
   9   1  18        1.30     -446.23    446.23 o
  10   1  18        2.71     -176.66    300.29 o
 -13   2  18        0.63      296.27    483.54 o
 -12   2  18       70.82       79.37    307.97 o
 -11   2  18       13.78      242.87    442.57 o
 -10   2  18        0.49     -188.00    450.99 o
  -9   2  18      981.56      547.55    320.41 o
  -8   2  18      987.32      836.50    295.54 o
  -7   2  18      334.49       85.22    493.78 o
  -6   2  18     2338.24     2081.20    314.56 o
  -5   2  18      220.09        0.00    455.38 o
  -4   2  18      177.04      222.38    374.54 o
  -3   2  18      186.61      267.01    244.70 o
  -2   2  18      179.33      108.27    379.30 o
  -1   2  18      663.17      609.00    221.65 o
   0   2  18     1449.67     1183.58    188.87 o
   1   2  18       25.02        0.00    431.60 o
   2   2  18     1668.39     1774.32    271.76 o
   3   2  18      320.46       37.31    266.64 o
   4   2  18      156.65      254.57    225.31 o
   5   2  18       35.15      -39.14    488.29 o
   6   2  18       73.74     -411.12    411.12 o
   7   2  18      132.81      195.68    272.86 o
   8   2  18      983.20      475.13    311.26 o
   9   2  18       70.51       46.45    277.61 o
 -13   3  18        7.45     -150.69    529.63 o
 -12   3  18      568.52     1068.40    297.00 o
 -11   3  18      584.00      391.00    304.32 o
 -10   3  18      179.51       47.92    472.93 o
  -9   3  18     1190.15     1023.77    329.19 o
  -8   3  18       24.32     -359.55    462.33 o
  -7   3  18       49.96      130.94    247.62 o
  -6   3  18      324.77     -445.13    445.13 o
  -5   3  18      485.30     -348.21    505.85 o
  -4   3  18      878.74      958.30    280.91 o
  -3   3  18     2207.00     2553.03    327.36 o
  -2   3  18        2.73     -222.75    222.75 o
  -1   3  18     1027.20     1122.16    262.62 o
   0   3  18       82.84     -293.63    293.63 o
   1   3  18      208.27      110.83    388.08 o
   2   3  18      143.83      -74.98    219.46 o
   3   3  18      625.05      -76.44    464.89 o
   4   3  18       38.68     -117.04    364.30 o
   5   3  18     1344.15     1375.27    312.36 o
   6   3  18      235.65     -165.33    445.13 o
   7   3  18      243.86        0.00    427.94 o
   8   3  18       43.61      181.42    467.08 o
   9   3  18        0.33       94.73    264.81 o
 -13   4  18        0.59     -103.15    431.24 o
 -12   4  18        1.13     -149.60    539.14 o
 -11   4  18       25.04      -96.20    291.88 o
 -10   4  18        7.05        0.00    498.54 o
  -9   4  18       56.26      -16.09    275.42 o
  -8   4  18       46.77      185.08    501.46 o
  -7   4  18        0.12     -454.64    454.64 o
  -6   4  18      350.44      448.79    250.91 o
  -5   4  18       61.64     -253.47    400.88 o
  -4   4  18        0.10     -206.29    454.28 o
  -3   4  18       31.67     -253.11    253.11 o
  -2   4  18        4.26       37.67    405.63 o
  -1   4  18      196.99       75.35    249.82 o
   0   4  18       48.20      138.55    275.81 o
   1   4  18        0.14     -178.49    237.38 o
   2   4  18      181.85     -271.40    444.04 o
   3   4  18      138.28        0.00    409.66 o
   4   4  18       67.42     -511.70    511.70 o
   5   4  18       25.28     -440.01    440.01 o
   6   4  18       11.58     -420.63    420.63 o
   7   4  18        2.60     -223.85    291.51 o
   8   4  18      120.42      -15.36    270.30 o
   9   4  18       52.26      241.77    500.73 o
 -12   5  18      723.57      394.29    338.33 o
 -11   5  18      393.59      298.83    502.93 o
 -10   5  18      284.09      -48.65    553.40 o
  -9   5  18     1264.49     1490.85    322.60 o
  -8   5  18       39.00      420.63    243.23 o
  -7   5  18       50.81      174.84    410.02 o
  -6   5  18      316.58     -296.27    296.27 o
  -5   5  18      177.37      -41.33    280.54 o
  -4   5  18     1714.10     1963.79    313.46 o
  -3   5  18     3548.73     3398.31    371.98 o
  -2   5  18       26.86     -392.10    433.06 o
  -1   5  18     1201.95      978.05    288.59 o
   0   5  18      190.31     -235.06    242.19 o
   1   5  18       18.50     -450.99    450.99 o
   2   5  18      629.21     -242.14    558.52 o
   3   5  18     1114.54     1091.80    306.88 o
   4   5  18      113.84      361.37    268.84 o
   5   5  18     1986.93     2526.33    352.23 o
   6   5  18      344.01      582.66    284.56 o
   7   5  18       43.54     -215.80    284.56 o
   8   5  18        1.21     -175.57    279.81 o
 -11   6  18        0.07     -207.02    571.32 o
 -10   6  18       13.36     -402.71    532.55 o
  -9   6  18       72.14     -243.23    521.58 o
  -8   6  18       20.21     -156.91    267.37 o
  -7   6  18      224.30     -287.12    287.12 o
  -6   6  18      438.86      529.63    281.64 o
  -5   6  18       13.31     -434.16    434.16 o
  -4   6  18       45.86       55.96    258.59 o
  -3   6  18       31.37     -206.66    271.40 o
  -2   6  18       50.77      272.86    248.72 o
  -1   6  18       84.64      245.06    374.54 o
   0   6  18      320.48      200.30    338.51 o
   1   6  18        5.90     -208.49    260.79 o
   2   6  18      258.42      576.08    270.67 o
   3   6  18       73.81     -427.94    472.57 o
   4   6  18       24.89      133.50    455.38 o
   5   6  18       21.01     -499.27    546.82 o
   6   6  18      157.34      481.71    305.05 o
   7   6  18        0.65      -15.73    293.34 o
  -9   7  18      426.95      152.52    535.48 o
  -8   7  18      113.82      -98.76    521.58 o
  -7   7  18       20.36      286.39    496.34 o
  -6   7  18       91.13     -575.71    575.71 o
  -5   7  18      135.51     -505.49    505.49 o
  -4   7  18      279.43      117.41    277.25 o
  -3   7  18     1194.46     2081.93    298.46 o
  -2   7  18       79.68      215.07    456.84 o
  -1   7  18      422.06      900.14    265.54 o
   0   7  18      187.94       87.02    217.81 o
   1   7  18        0.37      -44.99    450.99 o
   2   7  18      166.24     -523.77    523.77 o
   3   7  18      427.18      595.83    298.46 o
   4   7  18       63.56     -202.27    303.95 o
   5   7  18      573.79      333.21    595.83 o
  -8   8  18      127.60      500.36    321.87 o
  -7   8  18      350.08     -351.13    625.09 o
  -6   8  18      627.19      341.62    341.62 o
  -5   8  18        0.74      142.65    473.30 o
  -4   8  18      267.31       46.82    537.31 o
  -3   8  18        1.40        0.00    463.42 o
  -2   8  18       79.72      -45.72    508.78 o
  -1   8  18      161.18      181.42    529.26 o
   0   8  18      597.75      828.76    543.71 o
   1   8  18        9.91     -284.56    493.05 o
   2   8  18      603.36      190.93    569.86 o
   3   8  18      138.02     -290.05    555.59 o
   4   8  18       52.35      114.48    284.20 o
  -4   9  18       74.96       49.38    513.90 o
  -3   9  18      235.02     -242.50    519.75 o
  -2   9  18       94.29     -144.48    520.85 o
  -1   9  18        7.39      336.14    540.96 o
   0   9  18       42.05      213.06    354.20 o
 -13   1  19      659.64     1024.50    323.70 o
 -12   1  19      221.20       49.38    517.56 o
 -11   1  19      106.91      -32.19    281.64 o
 -10   1  19       12.48     -245.79    317.48 o
  -9   1  19       26.21     -446.60    446.60 o
  -8   1  19      192.71      509.87    260.79 o
  -7   1  19     1617.93     1396.12    317.48 o
  -6   1  19      150.24      175.93    500.73 o
  -5   1  19     1764.58     1382.95    329.55 o
  -4   1  19     1939.84     2066.93    318.58 o
  -3   1  19      100.39     -247.62    474.03 o
  -2   1  19      263.01      589.25    221.29 o
  -1   1  19       40.76      365.76    221.65 o
   0   1  19        4.40     -163.67    168.68 o
   1   1  19     2509.34     2389.53    331.38 o
   2   1  19      825.94      480.98    284.93 o
   3   1  19      592.62      951.72    270.67 o
   4   1  19     1384.66     1848.94    297.00 o
   5   1  19        1.37        0.00    232.63 o
   6   1  19        0.08     -131.31    448.06 o
   7   1  19      602.68     1070.59    281.27 o
   8   1  19       32.70      -94.00    536.21 o
 -12   2  19       79.97      183.98    277.25 o
 -11   2  19       98.79      113.39    315.29 o
 -10   2  19      724.83      518.65    309.44 o
  -9   2  19       67.60      258.23    242.87 o
  -8   2  19      239.01     -328.09    510.97 o
  -7   2  19      112.28      273.23    460.13 o
  -6   2  19      177.66      546.82    261.52 o
  -5   2  19        0.05     -507.68    507.68 o
  -4   2  19      831.79     1298.10    266.28 o
  -3   2  19        5.78      166.79    429.04 o
  -2   2  19      943.46      522.31    278.35 o
  -1   2  19      560.73       82.30    464.89 o
   0   2  19      219.96      239.10    320.50 o
   1   2  19      105.51       77.91    431.97 o
   2   2  19       98.01       65.84    243.60 o
   3   2  19       10.52      -40.23    438.55 o
   4   2  19      513.65      246.16    282.00 o
   5   2  19      157.71      238.48    258.96 o
   6   2  19      471.95     -265.54    594.00 o
   7   2  19      410.56      137.16    311.63 o
   8   2  19       13.05      110.83    295.90 o
 -12   3  19       11.10     -119.24    282.37 o
 -11   3  19        0.17        0.00    469.64 o
 -10   3  19       43.99     -492.68    492.68 o
  -9   3  19       35.32     -147.77    490.49 o
  -8   3  19      273.91      174.84    288.59 o
  -7   3  19      281.57     -418.07    418.07 o
  -6   3  19       65.60     -298.10    298.10 o
  -5   3  19      855.28      953.55    291.51 o
  -4   3  19      539.71      201.17    277.98 o
  -3   3  19       18.36        0.00    428.68 o
  -2   3  19       47.75      125.82    430.50 o
  -1   3  19      150.86      -42.06    407.83 o
   0   3  19       78.53      -76.08    407.64 o
   1   3  19      905.17     1452.45    263.72 o
   2   3  19      442.69      121.07    480.25 o
   3   3  19      255.94      493.05    251.28 o
   4   3  19      163.24      167.52    466.71 o
   5   3  19       48.27      -43.89    489.76 o
   6   3  19       63.04      225.68    250.91 o
   7   3  19      332.98      170.45    296.63 o
   8   3  19       21.32     -386.25    453.18 o
 -11   4  19      165.92     -152.52    489.76 o
 -10   4  19     1158.39     1266.64    348.94 o
  -9   4  19       90.38      -95.83    464.15 o
  -8   4  19      496.07     -575.35    575.35 o
  -7   4  19      505.54      269.93    290.78 o
  -6   4  19        1.89      571.32    239.58 o
  -5   4  19      160.27     -406.36    435.26 o
  -4   4  19     1166.64     1342.72    291.51 o
  -3   4  19        9.38     -218.00    546.09 o
  -2   4  19     2028.91     2574.24    348.21 o
  -1   4  19     1313.51     1576.81    337.23 o
   0   4  19       46.86     -334.92    334.92 o
   1   4  19      196.87     -412.22    420.26 o
   2   4  19       51.65     -166.42    437.09 o
   3   4  19       16.26       42.43    453.18 o
   4   4  19     1028.89      102.41    340.53 o
   5   4  19      468.38       89.98    471.47 o
   6   4  19      379.69     -547.55    547.55 o
   7   4  19      487.48       95.46    552.30 o
 -10   5  19        8.84        0.00    483.54 o
  -9   5  19        0.11      -98.76    508.05 o
  -8   5  19        1.06      -47.92    535.48 o
  -7   5  19        2.90     -170.81    266.64 o
  -6   5  19       11.61     -143.38    430.14 o
  -5   5  19       82.01      232.99    468.91 o
  -4   5  19       18.22      -91.44    443.67 o
  -3   5  19       12.32     -315.29    503.66 o
  -2   5  19       29.47     -133.87    482.44 o
  -1   5  19       49.48     -505.12    505.12 o
   0   5  19        0.35      -53.64    215.16 o
   1   5  19        0.17     -259.33    259.33 o
   2   5  19        0.48      -86.32    457.20 o
   3   5  19        0.25     -446.60    493.42 o
   4   5  19        0.01     -551.57    551.57 o
   5   5  19       61.90       92.90    525.97 o
   6   5  19       57.99     -381.86    491.22 o
  -9   6  19      222.38      256.03    499.27 o
  -8   6  19      224.92      -99.49    512.07 o
  -7   6  19      159.33     -145.21    536.21 o
  -6   6  19        6.20        0.00    460.50 o
  -5   6  19       87.48       30.36    255.30 o
  -4   6  19      559.01     1245.43    288.95 o
  -3   6  19        7.27     -277.61    277.61 o
  -2   6  19     1092.64      351.50    551.94 o
  -1   6  19      731.66     1344.18    284.56 o
   0   6  19       41.88      188.88    535.84 o
   1   6  19      196.06     -537.31    537.31 o
   2   6  19        0.23     -321.51    526.33 o
   3   6  19       76.00     -372.35    405.63 o
   4   6  19      782.70      899.41    315.29 o
   5   6  19      160.57     -483.17    595.83 o
  -7   7  19      216.73      117.78    316.39 o
  -6   7  19        0.21     -196.05    485.73 o
  -5   7  19      395.00        0.00    550.84 o
  -4   7  19       19.16      235.19    428.31 o
  -3   7  19       74.26     -324.07    465.25 o
  -2   7  19        3.87     -183.61    468.54 o
  -1   7  19      195.40     -275.05    476.59 o
   0   7  19       19.51      226.44    232.13 o
   1   7  19      237.58      -47.92    508.41 o
   2   7  19      116.59      240.67    512.07 o
   3   7  19      214.31     -194.95    588.88 o
  -4   8  19      133.40      246.52    449.52 o
  -3   8  19        0.25      -97.29    500.73 o
  -2   8  19      248.58      418.43    273.96 o
  -1   8  19      554.45      995.24    290.05 o
   0   8  19       70.97      -80.09    279.48 o
 -11   0  20     1077.40      773.96    390.27 o
 -10   0  20        6.68        0.00    524.14 o
  -9   0  20        3.72      287.49    469.27 o
  -8   0  20       52.44      186.54    451.72 o
  -7   0  20       24.89     -546.09    546.09 o
  -6   0  20     1687.10     2451.35    351.13 o
  -5   0  20     1209.70     1404.90    316.02 o
  -4   0  20      328.42      239.94    295.17 o
  -3   0  20     1502.46     1626.19    324.43 o
  -2   0  20        4.89      102.41    248.72 o
  -1   0  20       62.33     -482.08    482.08 o
   0   0  20      373.35      275.03    229.64 o
   1   0  20      416.11      509.51    252.74 o
   2   0  20      610.95      863.20    300.29 o
   3   0  20     1730.13     1796.27    348.57 o
   4   0  20       99.21      -73.52    279.81 o
   5   0  20      579.11      664.23    312.36 o
   6   0  20        7.01       46.45    459.03 o
   7   0  20       34.04     -336.87    483.54 o
 -11   1  20      152.22     -151.79    589.25 o
 -10   1  20        0.78      148.13    277.61 o
  -9   1  20       11.31       48.28    443.67 o
  -8   1  20      208.99      -77.91    280.91 o
  -7   1  20        0.22      272.49    256.77 o
  -6   1  20        0.66       94.00    518.65 o
  -5   1  20        7.59      321.51    492.32 o
  -4   1  20       90.92     -495.61    519.38 o
  -3   1  20      176.13     -529.26    529.26 o
  -2   1  20       48.74       88.15    422.46 o
  -1   1  20        2.21      219.46    440.75 o
   0   1  20      179.05        6.33    320.05 o
   1   1  20       16.38        0.00    443.31 o
   2   1  20        4.50     -396.49    396.49 o
   3   1  20       22.91     -170.81    262.98 o
   4   1  20       38.33      162.76    266.28 o
   5   1  20       32.45      318.21    500.36 o
   6   1  20       51.67     -280.91    499.63 o
   7   1  20        3.38     -302.85    302.85 o
 -11   2  20      420.30      188.00    313.09 o
 -10   2  20        0.01     -633.50    633.50 o
  -9   2  20       54.60     -564.74    564.74 o
  -8   2  20        5.66      235.92    487.93 o
  -7   2  20       34.57      145.57    468.54 o
  -6   2  20      864.30      679.59    312.36 o
  -5   2  20      813.12       46.45    569.13 o
  -4   2  20      213.71     -227.14    500.36 o
  -3   2  20     1088.55     1733.72    306.88 o
  -2   2  20      385.95      474.03    269.93 o
  -1   2  20       20.61     -299.56    299.56 o
   0   2  20      263.32     -328.42    350.79 o
   1   2  20      195.38     -140.45    255.67 o
   2   2  20      346.23      -28.53    291.88 o
   3   2  20     1512.68     1851.86    339.43 o
   4   2  20      317.37     1123.63    285.66 o
   5   2  20      119.16      168.62    290.78 o
   6   2  20        5.45      236.65    475.49 o
 -10   3  20       28.14     -532.92    532.92 o
  -9   3  20      469.91     -346.01    578.64 o
  -8   3  20      687.48      304.32    316.39 o
  -7   3  20        1.97     -525.24    525.24 o
  -6   3  20      442.12      626.55    277.25 o
  -5   3  20        0.75      282.37    446.96 o
  -4   3  20        0.31        0.00    467.45 o
  -3   3  20      906.85      683.98    294.44 o
  -2   3  20      604.87      226.04    529.26 o
  -1   3  20      347.16      495.61    283.83 o
   0   3  20     1182.37     1553.43    206.80 o
   1   3  20       67.62      100.59    248.72 o
   2   3  20        1.74     -279.08    279.08 o
   3   3  20       40.95       44.99    273.59 o
   4   3  20       90.04      -76.08    290.42 o
   5   3  20      185.98        0.00    278.71 o
   6   3  20      840.67      545.72    363.93 o
 -10   4  20       63.65      -17.19    314.92 o
  -9   4  20       14.77     -590.34    590.34 o
  -8   4  20       16.36     -471.47    471.47 o
  -7   4  20       26.37      319.68    257.50 o
  -6   4  20       85.11     -140.09    491.95 o
  -5   4  20      135.68      137.16    506.58 o
  -4   4  20        4.68       47.18    466.71 o
  -3   4  20       60.59      -77.54    283.10 o
  -2   4  20      130.90      -46.09    505.12 o
  -1   4  20        9.41       46.09    285.66 o
   0   4  20        1.55     -175.52    463.61 o
   1   4  20        0.24      225.68    467.08 o
   2   4  20       59.46     -273.59    473.30 o
   3   4  20      333.65      569.49    269.93 o
   4   4  20      116.75      -94.00    523.41 o
   5   4  20       13.94      240.31    537.31 o
  -8   5  20      798.94      878.56    340.53 o
  -7   5  20       11.24     -346.01    539.14 o
  -6   5  20      264.64     -575.35    575.35 o
  -5   5  20        0.97      235.19    444.04 o
  -4   5  20        0.99     -184.71    457.57 o
  -3   5  20      460.26       91.08    503.29 o
  -2   5  20      820.62     1175.93    281.27 o
  -1   5  20      245.53     -165.33    290.42 o
   0   5  20      859.46      935.01    224.62 o
   1   5  20      143.89      233.72    497.07 o
   2   5  20      156.36     -471.10    520.48 o
   3   5  20       23.26      286.39    437.45 o
   4   5  20       26.28      113.02    272.13 o
  -7   6  20       52.49       85.22    276.52 o
  -6   6  20        3.58      -83.03    282.37 o
  -5   6  20       93.50     -292.61    520.85 o
  -4   6  20        8.36     -287.49    406.73 o
  -3   6  20       34.28     -538.77    538.77 o
  -2   6  20       88.36       46.82    432.33 o
  -1   6  20      130.50      576.81    275.79 o
   0   6  20        0.87       91.37    333.50 o
   1   6  20        0.35      535.48    249.82 o
   2   6  20       25.06      294.44    480.61 o
  -3   7  20      378.06      147.77    519.02 o
  -2   7  20      327.34      618.87    314.92 o
  -1   7  20        7.54     -146.67    554.13 o
  -9   1  21      196.20     -305.41    305.41 o
  -8   1  21        5.57     -148.87    463.42 o
  -7   1  21       34.51     -506.58    506.58 o
  -6   1  21      233.07       31.46    301.39 o
  -5   1  21      149.90       46.45    524.51 o
  -4   1  21     1539.04     1937.08    346.74 o
  -3   1  21      433.77     -451.72    557.06 o
  -2   1  21       80.98     -268.84    478.78 o
  -1   1  21       67.29      432.33    249.82 o
   0   1  21        2.72      -11.41    181.58 o
   1   1  21      410.60      136.80    552.67 o
   2   1  21      999.19     1212.51    332.48 o
   3   1  21      269.21        0.00    536.94 o
   4   1  21      455.12      190.20    516.82 o
   5   1  21      829.31      827.72    331.38 o
  -9   2  21      133.39      257.86    469.64 o
  -8   2  21        1.76     -401.24    437.45 o
  -7   2  21      467.63      -49.01    520.48 o
  -6   2  21      153.13      447.33    249.45 o
  -5   2  21       11.28      -15.73    291.51 o
  -4   2  21        8.73     -322.97    516.09 o
  -3   2  21       94.97        0.00    473.66 o
  -2   2  21      105.32       90.71    487.56 o
  -1   2  21      658.80      316.02    531.82 o
   0   2  21       58.45      -25.43    347.45 o
   1   2  21      251.63       92.54    484.64 o
   2   2  21       32.96       77.54    282.00 o
   3   2  21       19.51      189.10    513.53 o
   4   2  21       18.61      288.95    527.43 o
  -8   3  21        4.64        0.00    467.45 o
  -7   3  21       36.79      -99.49    526.70 o
  -6   3  21       44.82     -194.59    563.64 o
  -5   3  21      122.21     -539.14    539.14 o
  -4   3  21      603.18      234.45    307.24 o
  -3   3  21      225.01      138.99    446.60 o
  -2   3  21       56.86       46.09    505.49 o
  -1   3  21       27.80      137.53    532.55 o
   0   3  21        8.97       30.35    205.35 o
   1   3  21      123.08     -496.71    496.71 o
   2   3  21      501.85      285.30    507.68 o
   3   3  21       14.92     -192.39    476.59 o
  -7   4  21      659.95     1238.84    308.70 o
  -6   4  21      328.88      796.27    298.46 o
  -5   4  21       86.26     -551.21    551.21 o
  -4   4  21        9.21     -289.68    289.68 o
  -3   4  21       90.25      -94.73    514.26 o
  -2   4  21       57.67       47.18    280.91 o
  -1   4  21     1031.82      983.90    314.19 o
   0   4  21       74.41     -104.14    246.23 o
   1   4  21      496.92      145.21    562.54 o
   2   4  21      379.52      536.58    296.63 o
  -5   5  21       30.08     -200.44    480.61 o
  -4   5  21       27.96     -246.52    528.53 o
  -3   5  21       59.75      227.50    282.00 o
  -2   5  21       86.04        0.00    488.29 o
  -1   5  21        0.05     -553.77    553.77 o
   0   5  21       42.57      -47.16    237.66 o
   1   5  21       60.04      -99.85    515.00 o
  -7   0  22        1.03        0.00    294.44 o
  -6   0  22       82.31     -555.96    569.86 o
  -5   0  22     1033.50     1540.96    338.33 o
  -4   0  22      504.05      570.96    314.19 o
  -3   0  22      457.83      306.51    328.82 o
  -2   0  22     1438.77     1812.72    351.13 o
  -1   0  22       93.01      464.15    279.44 o
   0   0  22        4.52      -96.65    250.67 o
   1   0  22      283.78      291.88    559.25 o
   2   0  22        7.89      147.40    458.30 o
  -6   1  22       59.23      253.47    444.40 o
  -5   1  22       80.44      530.72    282.74 o
  -4   1  22       15.57      294.07    509.14 o
  -3   1  22        8.70     -274.69    283.47 o
  -2   1  22       40.74      288.95    486.47 o
  -1   1  22        8.71        0.00    539.50 o
   0   1  22       78.33      -19.11    328.86 o
   1   1  22      127.47       98.02    469.64 o
   2   1  22        3.83     -498.54    498.54 o
  -6   2  22       26.52        0.00    501.10 o
  -5   2  22      477.58      568.76    336.87 o
  -4   2  22      276.50      -49.38    577.91 o
  -3   2  22      140.35      260.79    272.49 o
  -2   2  22      680.43     1327.36    292.98 o
  -1   2  22       64.16     -387.71    552.30 o
   0   2  22        0.88     -303.25    337.78 o
   1   2  22       78.46      561.81    267.37 o
  -4   3  22        0.22     -300.66    425.02 o
  -3   3  22       57.23        0.00    470.37 o
  -2   3  22      139.10      147.77    504.75 o
  -1   3  22       85.34      147.40    503.66 o
 
